# Supplementary material for: A blood-based miRNA signature with prognostic value for overall survival in advanced stage non-small cell lung cancer treated with immunotherapy
Source: NPJ Precis Oncol. 2022 Mar 31;6:19. doi: 10.1038/s41698-022-00262-y (PMC8971493; doi:10.1038/s41698-022-00262-y)
Supplement: Supplementary file 2 — Supplementary Data [file 41698_2022_262_MOESM2_ESM.xlsx]

## Sheet: Supplementary Data 1
		Supplementary Data 1 | 44 miRNA siginificantly associated with Overall Survival (OS)
		miRNA	P-value univariable Cox Regression
		hsa-miR-2115-3p	2.20485e-06
		hsa-miR-199b-5p	0.00183187
		hsa-miR-25-3p	0.00374857
		hsa-miR-582-3p	0.00465587
		hsa-miR-145-3p	0.00547616
		hsa-miR-4676-3p	0.00581972
		hsa-miR-643	0.00603274
		hsa-miR-2115-5p	0.00659394
		hsa-miR-30e-3p	0.00660828
		hsa-miR-145-5p	0.00960397
		hsa-miR-10399-5p	0.0114251
		hsa-miR-769-5p	0.0119203
		hsa-miR-218-5p	0.0120723
		hsa-miR-6505-5p	0.0164644
		hsa-miR-4772-3p	0.0180888
		hsa-miR-330-5p	0.0190058
		hsa-miR-6826-3p	0.0202527
		hsa-miR-223-3p	0.0209199
		hsa-miR-551a	0.0210557
		hsa-miR-9-3p	0.0220525
		hsa-miR-338-3p	0.0225219
		hsa-miR-23a-3p	0.0231577
		hsa-miR-191-3p	0.0245095
		hsa-miR-9-5p	0.0250596
		hsa-miR-450a-5p	0.0264319
		hsa-miR-11400	0.0272251
		hsa-miR-3127-5p	0.0284165
		hsa-miR-4662a-5p	0.0285199
		hsa-miR-628-5p	0.028995
		hsa-miR-1271-5p	0.0309968
		hsa-miR-4690-3p	0.0326623
		hsa-miR-23b-3p	0.0327316
		hsa-miR-3688-5p	0.0335233
		hsa-miR-6503-5p	0.0338147
		hsa-miR-3688-3p	0.0354769
		hsa-miR-150-5p	0.0376507
		hsa-miR-27a-3p	0.0388758
		hsa-miR-4454	0.0390886
		hsa-miR-6764-3p	0.0395033
		hsa-miR-27b-3p	0.0397378
		hsa-miR-128-3p	0.0403675
		hsa-miR-150-3p	0.0427865
		hsa-miR-194-5p	0.0489848
		hsa-miR-224-5p	0.0496796

## Sheet: Supplementary Data 2
		Supplementary Data 2 | Cell Purities
		Cell type	H-01	H-02	H-03	H-04	H-05	H-06	H-07	H-08	H-09	H-10	H-11	H-12	AVG
		Erythrocytes	0.85	0.9024	0.8911	0.818	0.8877	0.9245	0.8785	0.8228	0.8099	0.8002	0.8662	0.8481	0.858283
		Thrombocytes	0.9935	0.9905	0.9908	0.9757	0.9908	0.9462	0.988	0.9967	0.9909	0.9794	0.9341	0.9736	0.979183
		Monocytes	0.9347	0.9532	0.962	0.9263	0.9263	0.944	0.9494	0.8832	0.9731	0.93	0.9467	0.9615	0.940867
		Neutrophils	0.9649	0.9737	0.9329	0.8422	0.9441	0.9047	0.9729	0.983	0.9114	0.9623	0.953	0.9084	0.937792
		Eosinophils	0.9677	0.9411	0.9598	0.6231	0.961	0.9367	0.9535	0.9628	0.9756	0.9226	0.8555	0.8438	0.9086
		Basophils	0.9767	0.8589	0.7579	0.7216	0.9601	0.4819	0.7128	0.6035	0.5738	0.8969	0.7889	0.8862	0.768267
		NK cells	0.9818	0.9616	0.9773	0.9378	0.9803	0.901	0.9739	0.9825	0.9827	0.9641	0.9732	0.979	0.966267
		Helper T cells	0.9198	0.9584	0.9688	0.9681	0.958	0.9613	0.8969	0.9531	0.9682	0.9377	0.9549	0.9605	0.950475
		Cytotoxic T cells	0.8222	0.686	0.5745	0.8439	0.7589	0.8571	0.7465	0.9202	0.8062	0.8827	0.8458	0.9513	0.807942
		B cells	0.972	0.969	0.9822	0.9434	0.9179	0.9034	0.9384	0.9496	0.9461	0.9134	0.9002	0.9514	0.940583

## Sheet: Supplementary Data 3
		Supplementary Data 3 | Whole blood Deconvolution Scaling Factors
		elution volume [µl]	H-01	H-02	H-03	H-04	H-05	H-06	H-07	H-08	H-09	H-10	H-11	H-12
		Erythrocytes	16	16	16	16	16	16	16	16	16	16	16	16
		Thrombocytes	16	16	16	16	16	16	16	16	16	16	16	16
		Monocytes	20	20	20	20	20	20	20	20	20	20	20	20
		Neutrophils	20	20	20	20	20	20	20	20	20	20	20	20
		Eosinophils	16	16	16	16	16	16	16	16	16	16	16	16
		Basophils	16	16	16	16	16	16	16	16	16	16	16	16
		NK cells	16	16	16	16	16	16	16	16	16	16	16	16
		Helper T cells	16	16	16	16	16	16	16	16	16	16	16	16
		Cytotoxic T cells	16	16	16	16	16	16	16	16	16	16	16	16
		B cell	16	16	16	16	16	16	16	16	16	16	16	16
		small RNA concentration [pg/µl]	H-01	H-02	H-03	H-04	H-05	H-06	H-07	H-08	H-09	H-10	H-11	H-12
		Erythrocytes	359	480	221	274	231	47	82	81	154	161	216	430
		Thrombocytes	252	337	252	333	352	368	92	182	191	135	172	93
		Monocytes	4357	5374	4535	2548	3696	2905	2382	3103	3371	2051	2500	3603
		Neutrophils	583	683	3546	1655	1365	667	353	1408	2095	1530	1123	1157
		Eosinophils	488	480	11832	849	990	2391	3774	3307	2617	393	2743	1802
		Basophils	263	260	145	317	348	262	386	359	90	26215	40	116
		NK cells	1590	1078	1822	638	1087	303	994	1149	1768	503	783	1101
		Helper T cells	1479	4467	2578	3224	3448	5894	3838	3119	6413	4083	5288	1860
		Cytotoxic T cells	2746	2103	3455	2437	4043	3195	1238	3243	3004	2976	2164	2804
		B cell	554	741	1362	452	1027	592	500	904	996	404	820	482
		number of sorted cells	H-01	H-02	H-03	H-04	H-05	H-06	H-07	H-08	H-09	H-10	H-11	H-12
		Erythrocytes	19402500	5610000	11270000	2050000	4700000	16235000	128050000	9620000	20475000	18037500	24735000	1.588e+07
		Thrombocytes	5162600	12314000	3525000	3.22335e+07	1238610	263934	9676800	72870000	20790200	11553800	3398800	8635900
		Monocytes	1.8914e+06	1.7859e+06	561100	627000	1.4516e+06	718900	687800	1107800	1338400	523600	594000	1122000
		Neutrophils	2.0342e+06	4516800	8862800	2814750	2132625	2009000	1721875	2693250	5531300	5189300	1500800	3.48e+06
		Eosinophils	1460500	847000	1827900	300800	4160000	787500	617500	1.0075e+06	2461000	1430000	2779800	152400
		Basophils	96080	32000	22500	14400	62725	28050	8950	4587.5	38000	36600	8700	46600
		NK cells	612000	741000	973700	418500	719100	105750	528500	603500	759500	334300	535500	549400
		Helper T cells	525100	2929500	5405000	1215500	2.067e+06	2374900	1317500	990000	2327500	1544800	2340000	1510500
		Cytotoxic T cells	680200	966000	1.674e+06	996400	2631500	1246200	552050	1.6224e+06	1345100	939300	860300	1996000
		B cell	196300	461100	542300	231250	357200	203500	271150	300800	687600	194300	336600	190100
		number of cells per blood volume [/µl]	H-01	H-02	H-03	H-04	H-05	H-06	H-07	H-08	H-09	H-10	H-11	H-12
		Erythrocytes	5200000	4700000	5000000	4300000	4400000	4400000	4300000	4500000	4600000	5000000	4500000	5100000
		Thrombocytes	287000	268000	198000	293000	233000	209000	186000	203000	168000	278000	291000	205000
		Monocytes	373	562	621	300	555	372	416	458	487	478	332	341
		Neutrophils	2801	3308	5314	2704	3904	2049	1736	2292	3017	3143	2708	2482
		Eosinophils	152	138	242	102	260	114	83	105	213	163	245	51
		Basophils	56	41	38	47	50	51	22	39	71	59	46	49
		NK cells	358	442	484	374	476	294	179	279	377	440	295	299
		Helper T cells	343	1135	1841	585	1030	1002	553	684	1062	806	740	557
		Cytotoxic T cells	282	411	465	358	429	290	305	477	338	287	322	475
		B cell	135	328	408	145	263	125	102	164	285	90	182	131
		total small RNA eluted [pg]	H-01	H-02	H-03	H-04	H-05	H-06	H-07	H-08	H-09	H-10	H-11	H-12
		Erythrocytes	5744	7680	3536	4384	3696	752	1312	1296	2464	2576	3456	6880
		Thrombocytes	4032	5392	4032	5328	5632	5888	1472	2912	3056	2160	2752	1488
		Monocytes	87140	107480	90700	50960	73920	58100	47640	62060	67420	41020	50000	72060
		Neutrophils	11660	13660	70920	33100	27300	13340	7060	28160	41900	30600	22460	23140
		Eosinophils	7808	7680	189312	13584	15840	38256	60384	52912	41872	6288	43888	28832
		Basophils	4208	4160	2320	5072	5568	4192	6176	5744	1440	419440	640	1856
		NK cells	25440	17248	29152	10208	17392	4848	15904	18384	28288	8048	12528	17616
		Helper T cells	23664	71472	41248	51584	55168	94304	61408	49904	102608	65328	84608	29760
		Cytotoxic T cells	43936	33648	55280	38992	64688	51120	19808	51888	48064	47616	34624	44864
		B cell	8864	11856	21792	7232	16432	9472	8000	14464	15936	6464	13120	7712
		total small RNA mass per sorted cell [fg]	H-01	H-02	H-03	H-04	H-05	H-06	H-07	H-08	H-09	H-10	H-11	H-12
		Erythrocytes	0.296044	1.36898	0.313753	2.13854	0.786383	0.0463197	0.010246	0.134719	0.120342	0.142814	0.139721	0.433249
		Thrombocytes	0.781002	0.437876	1.14383	0.165294	4.54703	22.3086	0.152116	0.0399616	0.146992	0.186951	0.809698	0.172304
		Monocytes	46.0717	60.1825	161.647	81.2759	50.9231	80.8179	69.2643	56.0209	50.3736	78.3422	84.1751	64.2246
		Neutrophils	5.73198	3.02426	8.00199	11.7595	12.8011	6.64012	4.10018	10.4558	7.57507	5.89675	14.9654	6.64943
		Eosinophils	5.34611	9.0673	103.568	45.1596	3.80769	48.579	97.7879	52.5181	17.0142	4.3972	15.7882	189.186
		Basophils	43.7968	130	103.111	352.222	88.7684	149.447	690.056	1252.1	37.8947	11460.1	73.5632	39.8283
		NK cells	41.5686	23.2767	29.9394	24.3919	24.1858	45.844	30.0927	30.4623	37.2456	24.0742	23.395	32.0641
		Helper T cells	45.0657	24.3973	7.63145	42.4385	26.6899	39.7086	46.6095	50.4081	44.0851	42.289	36.1573	19.7021
		Cytotoxic T cells	64.5928	34.8323	33.0227	39.1329	24.5822	41.0207	35.8808	31.9822	35.7327	50.6931	40.2464	22.477
		B cell	45.1554	25.7124	40.1844	31.2735	46.0022	46.5455	29.504	48.0851	23.1763	33.2681	38.978	40.5681
		small RNA mass per blood volume [pg/µl]	H-01	H-02	H-03	H-04	H-05	H-06	H-07	H-08	H-09	H-10	H-11	H-12
		Erythrocytes	1539.43	6434.22	1568.77	9195.71	3460.09	203.807	44.0578	606.237	553.573	714.068	628.745	2209.57
		Thrombocytes	224.148	117.351	226.478	48.4311	1059.46	4662.5	28.2937	8.1122	24.6947	51.9725	235.622	35.3223
		Monocytes	17.1847	33.8226	100.383	24.3828	28.2623	30.0643	28.814	25.6576	24.5319	37.4476	27.9461	21.9006
		Neutrophils	16.0553	10.0043	42.5226	31.7976	49.9756	13.6056	7.11792	23.9646	22.854	18.5335	40.5262	16.5039
		Eosinophils	0.812609	1.25129	25.0635	4.60628	0.99	5.53801	8.11639	5.5144	3.62403	0.716744	3.86811	9.6485
		Basophils	2.45262	5.33	3.91822	16.5544	4.43842	7.62182	15.1812	48.8318	2.69053	676.146	3.38391	1.95159
		NK cells	14.8816	10.2883	14.4907	9.12256	11.5124	13.4781	5.3866	8.49898	14.0416	10.5926	6.90151	9.58716
		Helper T cells	15.4575	27.691	14.0495	24.8265	27.4906	39.788	25.775	34.4791	46.8183	34.0849	26.7564	10.9741
		Cytotoxic T cells	18.2152	14.3161	15.3556	14.0096	10.5458	11.896	10.9436	15.2555	12.0776	14.5489	12.9593	10.6766
		B cell	6.09598	8.43368	16.3952	4.53466	12.0986	5.81818	3.0094	7.88596	6.60524	2.99413	7.094	5.31442

## Sheet: Supplementary Data 4
		Supplementary Data 4 | Target Prediction of miRNAs significantly associated with OS and RNAs of the PD-1 Pathway
		Gene ID	Gene Symbol	Transcript ID	Gene Tax ID	miRNA	Site Type	UTR_start	UTR end	context++ score	context++ score percentile	weighted context++ score	weighted context++ score percentile	miRTarBase ID	Support Type	PD1 pathway gene
		ENSG00000100030	MAPK1	ENST00000215832.6	9606	hsa-miR-2115-3p	3	1160	1167	-0.132	85	-0.119	89			Yes
		ENSG00000243414	TICAM2	ENST00000408996.4	9606	hsa-miR-2115-3p	3	1710	1717	-0.161	90	-0.094	85			Yes
		ENSG00000150455	TIRAP	ENST00000392679.1	9606	hsa-miR-2115-3p	3	4533	4540	-0.193	93	-0.034	66			Yes
		ENSG00000104365	IKBKB	ENST00000379708.3	9606	hsa-miR-199b-5p	3	267	274	-0.177	87	-0.177	90			Yes
		ENSG00000120217	CD274	ENST00000381573.4	9606	hsa-miR-199b-5p	3	1316	1323	-0.417	97	-0.396	97			Yes
		ENSG00000101096	NFATC2	ENST00000371564.3	9606	hsa-miR-199b-5p	3	397	404	-0.039	57	-0.039	68			Yes
		ENSG00000121879	PIK3CA	ENST00000263967.3	9606	hsa-miR-25-3p	3	1625	1632	-0.239	94	-0.019	68			Yes
		ENSG00000051382	PIK3CB	ENST00000477593.1	9606	hsa-miR-25-3p	3	1114	1121	-0.35	97	-0.317	97			Yes
		ENSG00000171862	PTEN	ENST00000371953.3	9606	hsa-miR-25-3p	3	2859	2866	-0.313	96	-0.212	95	MIRT006746	Functional MTI	Yes
		ENSG00000108984	MAP2K6	ENST00000590474.1	9606	hsa-miR-25-3p	3	1248	1255	-0.03	67	-0.006	54			Yes
		ENSG00000145675	PIK3R1	ENST00000521381.1	9606	hsa-miR-25-3p	3	2587	2594	-0.098	82	-0.091	86			Yes
		ENSG00000171862	PTEN	ENST00000371953.3	9606	hsa-miR-25-3p	3	4003	4010	-0.218	93	-0.123	89	MIRT006746	Functional MTI	Yes
		ENSG00000100644	HIF1A	ENST00000323441.6	9606	hsa-miR-582-3p	3	51	58	-0.254	95	-0.254	97			Yes
		ENSG00000096968	JAK2	ENST00000381652.3	9606	hsa-miR-582-3p	3	2044	2051	-0.221	94	-0.075	83			Yes
		ENSG00000171862	PTEN	ENST00000371953.3	9606	hsa-miR-582-3p	3	103	110	-0.298	97	-0.288	98			Yes
		ENSG00000100030	MAPK1	ENST00000215832.6	9606	hsa-miR-145-3p	3	3029	3036	-0.137	86	-0.06	78			Yes
		ENSG00000101096	NFATC2	ENST00000371564.3	9606	hsa-miR-145-3p	3	3132	3139	-0.03	51	-0.03	66			Yes
		ENSG00000105647	PIK3R2	ENST00000222254.8	9606	hsa-miR-145-3p	3	962	969	-0.099	80	-0.099	86			Yes
		ENSG00000120910	PPP3CC	ENST00000289963.8	9606	hsa-miR-145-3p	3	2136	2143	-0.03	51	-0.001	31			Yes
		ENSG00000107758	PPP3CB	ENST00000360663.5	9606	hsa-miR-4676-3p	3	1393	1400	-0.281	97	-0.257	97			Yes
		ENSG00000146648	EGFR	ENST00000275493.2	9606	hsa-miR-4676-3p	3	2433	2440	-0.039	62	-0.037	74			Yes
		ENSG00000133703	KRAS	ENST00000256078.4	9606	hsa-miR-4676-3p	3	3825	3832	-0.197	94	-0.067	83			Yes
		ENSG00000112062	MAPK14	ENST00000229795.3	9606	hsa-miR-4676-3p	3	6305	6312	-0.03	55	0	29			Yes
		ENSG00000172575	RASGRP1	ENST00000559830.1	9606	hsa-miR-4676-3p	3	1956	1963	-0.167	91	-0.05	79			Yes
		ENSG00000172575	RASGRP1	ENST00000559830.1	9606	hsa-miR-4676-3p	3	208	215	-0.176	92	-0.052	79			Yes
		ENSG00000172575	RASGRP1	ENST00000559830.1	9606	hsa-miR-4676-3p	3	2096	2103	-0.03	55	-0.009	48			Yes
		ENSG00000136869	TLR4	ENST00000355622.6	9606	hsa-miR-4676-3p	3	1490	1497	-0.09	80	-0.09	87			Yes
		ENSG00000108984	MAP2K6	ENST00000590474.1	9606	hsa-miR-643	3	429	436	-0.141	85	-0.026	58			Yes
		ENSG00000120217	CD274	ENST00000381573.4	9606	hsa-miR-2115-5p	3	651	658	-0.389	98	-0.369	98			Yes
		ENSG00000010610	CD4	ENST00000011653.4	9606	hsa-miR-2115-5p	3	346	353	-0.161	78	-0.161	85			Yes
		ENSG00000100030	MAPK1	ENST00000215832.6	9606	hsa-miR-2115-5p	3	4484	4491	-0.175	81	-0.003	20			Yes
		ENSG00000100030	MAPK1	ENST00000215832.6	9606	hsa-miR-2115-5p	3	5060	5067	-0.03	25	0	11			Yes
		ENSG00000156711	MAPK13	ENST00000373766.5	9606	hsa-miR-2115-5p	3	86	93	-0.398	98	-0.398	98			Yes
		ENSG00000101096	NFATC2	ENST00000371564.3	9606	hsa-miR-2115-5p	3	4525	4532	-0.4	98	-0.4	98			Yes
		ENSG00000100906	NFKBIA	ENST00000216797.5	9606	hsa-miR-2115-5p	3	726	733	-0.325	96	-0.018	36			Yes
		ENSG00000121879	PIK3CA	ENST00000263967.3	9606	hsa-miR-2115-5p	3	645	652	-0.278	94	-0.161	85			Yes
		ENSG00000117461	PIK3R3	ENST00000262741.5	9606	hsa-miR-2115-5p	3	220	227	-0.202	86	-0.185	88			Yes
		ENSG00000124181	PLCG1	ENST00000244007.3	9606	hsa-miR-2115-5p	3	70	77	-0.162	78	-0.162	85			Yes
		ENSG00000107758	PPP3CB	ENST00000360663.5	9606	hsa-miR-2115-5p	3	1092	1099	-0.331	96	-0.303	97			Yes
		ENSG00000111679	PTPN6	ENST00000456013.1	9606	hsa-miR-2115-5p	3	99	106	-0.333	97	-0.333	97			Yes
		ENSG00000108443	RPS6KB1	ENST00000225577.4	9606	hsa-miR-2115-5p	3	449	456	-0.238	91	-0.238	93			Yes
		ENSG00000117020	AKT3	ENST00000366539.1	9606	hsa-miR-30e-3p	3	1246	1253	-0.033	72	-0.031	79			Yes
		ENSG00000117020	AKT3	ENST00000366539.1	9606	hsa-miR-30e-3p	3	43	50	-0.235	97	-0.235	98			Yes
		ENSG00000120217	CD274	ENST00000381573.4	9606	hsa-miR-30e-3p	3	135	142	-0.105	89	-0.105	92			Yes
		ENSG00000213341	CHUK	ENST00000370397.7	9606	hsa-miR-30e-3p	3	569	576	-0.187	95	-0.187	97			Yes
		ENSG00000096968	JAK2	ENST00000381652.3	9606	hsa-miR-30e-3p	3	2986	2993	-0.03	68	-0.007	54			Yes
		ENSG00000126934	MAP2K2	ENST00000262948.5	9606	hsa-miR-30e-3p	3	643	650	-0.088	86	-0.003	48			Yes
		ENSG00000156711	MAPK13	ENST00000373766.5	9606	hsa-miR-30e-3p	3	5292	5299	-0.24	97	-0.229	98			Yes
		ENSG00000221823	PPP3R1	ENST00000234310.3	9606	hsa-miR-30e-3p	3	1672	1679	-0.171	94	-0.07	88			Yes
		ENSG00000171862	PTEN	ENST00000371953.3	9606	hsa-miR-30e-3p	3	51	58	-0.262	98	-0.254	98			Yes
		ENSG00000117020	AKT3	ENST00000366539.1	9606	hsa-miR-145-5p	3	5492	5499	-0.077	77	-0.003	43			Yes
		ENSG00000108984	MAP2K6	ENST00000590474.1	9606	hsa-miR-145-5p	3	9039	9046	-0.03	59	-0.005	46	MIRT021513	Functional MTI	Yes
		ENSG00000213281	NRAS	ENST00000369535.4	9606	hsa-miR-145-5p	3	3599	3606	-0.445	99	-0.132	90	MIRT007107	Functional MTI, Functional MTI, Functional MTI	Yes
		ENSG00000138814	PPP3CA	ENST00000512215.1	9606	hsa-miR-145-5p	3	736	743	-0.408	98	-0.408	99	MIRT000677	Functional MTI	Yes
		ENSG00000108443	RPS6KB1	ENST00000225577.4	9606	hsa-miR-145-5p	3	819	826	-0.097	82	-0.097	87	MIRT438496	Functional MTI	Yes
		ENSG00000136869	TLR4	ENST00000355622.6	9606	hsa-miR-145-5p	3	2277	2284	-0.134	87	-0.069	82			Yes
		ENSG00000159128	IFNGR2	ENST00000290219.6	9606	hsa-miR-145-5p	3	516	523	-0.523	99	-0.522	99			Yes
		ENSG00000175104	TRAF6	ENST00000526995.1	9606	hsa-miR-145-5p	3	4871	4878	-0.053	71	-0.01	52			Yes
		ENSG00000117020	AKT3	ENST00000366539.1	9606	hsa-miR-769-5p	3	221	228	-0.325	97	-0.325	98			Yes
		ENSG00000117020	AKT3	ENST00000366539.1	9606	hsa-miR-769-5p	3	3788	3795	-0.038	55	-0.006	44			Yes
		ENSG00000167286	CD3D	ENST00000300692.4	9606	hsa-miR-769-5p	3	572	579	-0.149	88	0	26			Yes
		ENSG00000146648	EGFR	ENST00000275493.2	9606	hsa-miR-769-5p	3	1977	1984	-0.03	49	-0.029	65			Yes
		ENSG00000159128	IFNGR2	ENST00000290219.6	9606	hsa-miR-769-5p	3	143	150	-0.312	97	-0.312	98	MIRT711313	Functional MTI (Weak)	Yes
		ENSG00000198909	MAP3K3	ENST00000361357.3	9606	hsa-miR-769-5p	3	1101	1108	-0.08	74	-0.08	83			Yes
		ENSG00000100030	MAPK1	ENST00000215832.6	9606	hsa-miR-769-5p	3	1893	1900	-0.314	97	-0.132	90	MIRT039161	Functional MTI (Weak)	Yes
		ENSG00000185386	MAPK11	ENST00000330651.6	9606	hsa-miR-769-5p	3	431	438	-0.194	92	-0.194	95			Yes
		ENSG00000115415	STAT1	ENST00000540176.1	9606	hsa-miR-769-5p	3	862	869	-0.347	98	-0.347	98			Yes
		ENSG00000101266	CSNK2A1	ENST00000349736.5	9606	hsa-miR-218-5p	3	1631	1638	-0.426	98	-0.016	52			Yes
		ENSG00000145675	PIK3R1	ENST00000521381.1	9606	hsa-miR-218-5p	3	3559	3566	-0.239	92	-0.221	93			Yes
		ENSG00000100030	MAPK1	ENST00000215832.6	9606	hsa-miR-6505-5p	3	7880	7887	-0.03	47	0	23			Yes
		ENSG00000172575	RASGRP1	ENST00000559830.1	9606	hsa-miR-6505-5p	3	541	548	-0.222	96	-0.065	80			Yes
		ENSG00000136869	TLR4	ENST00000355622.6	9606	hsa-miR-6505-5p	3	9029	9036	-0.03	47	0	0			Yes
		ENSG00000136869	TLR4	ENST00000355622.6	9606	hsa-miR-6505-5p	3	9796	9803	-0.03	47	0	0			Yes
		ENSG00000142208	AKT1	ENST00000554581.1	9606	hsa-miR-4772-3p	3	1819	1826	-0.03	67	-0.001	45			Yes
		ENSG00000178562	CD28	ENST00000324106.8	9606	hsa-miR-4772-3p	3	374	381	-0.324	99	-0.324	99			Yes
		ENSG00000100644	HIF1A	ENST00000323441.6	9606	hsa-miR-4772-3p	3	3587	3594	-0.064	80	-0.001	46			Yes
		ENSG00000156711	MAPK13	ENST00000373766.5	9606	hsa-miR-4772-3p	3	990	997	-0.051	76	-0.049	84			Yes
		ENSG00000112062	MAPK14	ENST00000229795.3	9606	hsa-miR-4772-3p	3	90	97	-0.27	98	-0.261	98			Yes
		ENSG00000243414	TICAM2	ENST00000408996.4	9606	hsa-miR-4772-3p	3	1330	1337	-0.346	99	-0.248	98			Yes
		ENSG00000198821	CD247	ENST00000362089.5	9606	hsa-miR-330-5p	3	341	348	-0.41	99	-0.41	99			Yes
		ENSG00000107758	PPP3CB	ENST00000360663.5	9606	hsa-miR-330-5p	3	682	689	-0.365	98	-0.365	98			Yes
		ENSG00000136869	TLR4	ENST00000355622.6	9606	hsa-miR-330-5p	3	5310	5317	-0.03	51	0	0			Yes
		ENSG00000117020	AKT3	ENST00000366539.1	9606	hsa-miR-6826-3p	3	3722	3729	-0.096	68	-0.015	52			Yes
		ENSG00000120217	CD274	ENST00000381573.4	9606	hsa-miR-6826-3p	3	1172	1179	-0.249	91	-0.237	93			Yes
		ENSG00000096968	JAK2	ENST00000381652.3	9606	hsa-miR-6826-3p	3	1082	1089	-0.356	96	-0.356	97			Yes
		ENSG00000100030	MAPK1	ENST00000215832.6	9606	hsa-miR-6826-3p	3	5032	5039	-0.096	68	-0.001	32			Yes
		ENSG00000112062	MAPK14	ENST00000229795.3	9606	hsa-miR-6826-3p	3	38	45	-0.25	91	-0.25	93			Yes
		ENSG00000121879	PIK3CA	ENST00000263967.3	9606	hsa-miR-6826-3p	3	3686	3693	-0.132	75	-0.006	41			Yes
		ENSG00000136869	TLR4	ENST00000355622.6	9606	hsa-miR-6826-3p	3	7675	7682	-0.03	47	0	0			Yes
		ENSG00000108443	RPS6KB1	ENST00000225577.4	9606	hsa-miR-223-3p	3	285	292	-0.223	89	-0.223	92			Yes
		ENSG00000171862	PTEN	ENST00000371953.3	9606	hsa-miR-338-3p	3	537	544	-0.339	98	-0.328	98			Yes
		ENSG00000213341	CHUK	ENST00000370397.7	9606	hsa-miR-23a-3p	3	1169	1176	-0.348	96	-0.163	91	MIRT734834	Functional MTI	Yes
		ENSG00000070770	CSNK2A2	ENST00000262506.3	9606	hsa-miR-23a-3p	3	256	263	-0.197	91	-0.197	93			Yes
		ENSG00000162434	JAK1	ENST00000342505.4	9606	hsa-miR-23a-3p	3	1087	1094	-0.055	66	-0.055	75			Yes
		ENSG00000117461	PIK3R3	ENST00000262741.5	9606	hsa-miR-23a-3p	3	118	125	-0.16	87	-0.146	89			Yes
		ENSG00000171862	PTEN	ENST00000371953.3	9606	hsa-miR-23a-3p	3	1608	1615	-0.185	90	-0.172	91	MIRT006987	Functional MTI, Functional MTI, Functional MTI	Yes
		ENSG00000171862	PTEN	ENST00000371953.3	9606	hsa-miR-23a-3p	3	2279	2286	-0.073	72	-0.057	76	MIRT006987	Functional MTI, Functional MTI, Functional MTI	Yes
		ENSG00000171862	PTEN	ENST00000371953.3	9606	hsa-miR-23a-3p	3	4753	4760	-0.127	83	-0.073	80	MIRT006987	Functional MTI, Functional MTI, Functional MTI	Yes
		ENSG00000198821	CD247	ENST00000362089.5	9606	hsa-miR-191-3p	3	350	357	-0.713	99	-0.713	99			Yes
		ENSG00000126934	MAP2K2	ENST00000262948.5	9606	hsa-miR-9-5p	3	1526	1533	-0.25	96	-0.008	56			Yes
		ENSG00000198909	MAP3K3	ENST00000361357.3	9606	hsa-miR-9-5p	3	560	567	-0.269	97	-0.269	97	MIRT021476	Functional MTI (Weak)	Yes
		ENSG00000072736	NFATC3	ENST00000329524.4	9606	hsa-miR-9-5p	3	1345	1352	-0.03	63	-0.03	73	MIRT021368	Functional MTI (Weak)	Yes
		ENSG00000168062	BATF2	ENST00000301887.4	9606	hsa-miR-3127-5p	3	536	543	-0.426	98	-0.426	98			Yes
		ENSG00000108984	MAP2K6	ENST00000590474.1	9606	hsa-miR-3127-5p	3	6533	6540	-0.036	43	-0.006	34			Yes
		ENSG00000100030	MAPK1	ENST00000215832.6	9606	hsa-miR-3127-5p	3	2143	2150	-0.366	97	-0.153	86			Yes
		ENSG00000100030	MAPK1	ENST00000215832.6	9606	hsa-miR-3127-5p	3	5088	5095	-0.03	39	0	22			Yes
		ENSG00000172936	MYD88	ENST00000495303.1	9606	hsa-miR-3127-5p	3	128	135	-0.5	99	-0.5	99			Yes
		ENSG00000150455	TIRAP	ENST00000392679.1	9606	hsa-miR-3127-5p	3	1826	1833	-0.317	95	-0.159	87			Yes
		ENSG00000108984	MAP2K6	ENST00000590474.1	9606	hsa-miR-4662a-5p	3	4489	4496	-0.168	86	-0.027	49			Yes
		ENSG00000171862	PTEN	ENST00000371953.3	9606	hsa-miR-4662a-5p	3	442	449	-0.088	63	-0.085	77			Yes
		ENSG00000142208	AKT1	ENST00000554581.1	9606	hsa-miR-628-5p	3	2976	2983	-0.145	87	-0.003	42			Yes
		ENSG00000117020	AKT3	ENST00000366539.1	9606	hsa-miR-628-5p	3	5463	5470	-0.225	94	-0.014	55			Yes
		ENSG00000073009	IKBKG	ENST00000393549.2	9606	hsa-miR-628-5p	3	2526	2533	-0.12	83	-0.12	88			Yes
		ENSG00000100030	MAPK1	ENST00000215832.6	9606	hsa-miR-628-5p	3	8337	8344	-0.141	86	-0.001	38			Yes
		ENSG00000131196	NFATC1	ENST00000253506.5	9606	hsa-miR-628-5p	3	914	921	-0.197	92	-0.197	94			Yes
		ENSG00000179295	PTPN11	ENST00000351677.2	9606	hsa-miR-628-5p	3	2436	2443	-0.084	77	-0.084	84			Yes
		ENSG00000034152	MAP2K3	ENST00000342679.4	9606	hsa-miR-1271-5p	3	165	172	-0.456	98	-0.456	99			Yes
		ENSG00000198909	MAP3K3	ENST00000361357.3	9606	hsa-miR-1271-5p	3	2077	2084	-0.425	98	-0.346	97	MIRT078466	Functional MTI (Weak)	Yes
		ENSG00000121879	PIK3CA	ENST00000263967.3	9606	hsa-miR-1271-5p	3	2195	2202	-0.218	90	-0.017	56			Yes
		ENSG00000159128	IFNGR2	ENST00000290219.6	9606	hsa-miR-4690-3p	3	326	333	-0.36	99	-0.36	99			Yes
		ENSG00000136869	TLR4	ENST00000355622.6	9606	hsa-miR-4690-3p	3	972	979	-0.161	94	-0.161	95			Yes
		ENSG00000175104	TRAF6	ENST00000526995.1	9606	hsa-miR-4690-3p	3	5747	5754	-0.096	86	-0.004	39			Yes
		ENSG00000213341	CHUK	ENST00000370397.7	9606	hsa-miR-23b-3p	3	1169	1176	-0.348	96	-0.163	91	MIRT007041	Functional MTI	Yes
		ENSG00000070770	CSNK2A2	ENST00000262506.3	9606	hsa-miR-23b-3p	3	256	263	-0.189	90	-0.189	92			Yes
		ENSG00000162434	JAK1	ENST00000342505.4	9606	hsa-miR-23b-3p	3	1087	1094	-0.055	67	-0.055	76	MIRT046312	Functional MTI (Weak)	Yes
		ENSG00000117461	PIK3R3	ENST00000262741.5	9606	hsa-miR-23b-3p	3	118	125	-0.16	87	-0.146	90			Yes
		ENSG00000171862	PTEN	ENST00000371953.3	9606	hsa-miR-23b-3p	3	1608	1615	-0.185	90	-0.172	91	MIRT007096	Functional MTI	Yes
		ENSG00000171862	PTEN	ENST00000371953.3	9606	hsa-miR-23b-3p	3	2279	2286	-0.073	72	-0.057	76	MIRT007096	Functional MTI	Yes
		ENSG00000171862	PTEN	ENST00000371953.3	9606	hsa-miR-23b-3p	3	4753	4760	-0.127	83	-0.073	80	MIRT007096	Functional MTI	Yes
		ENSG00000120217	CD274	ENST00000381573.4	9606	hsa-miR-3688-5p	3	2294	2301	-0.249	93	-0.237	95			Yes
		ENSG00000104365	IKBKB	ENST00000379708.3	9606	hsa-miR-3688-5p	3	383	390	-0.247	92	-0.247	95			Yes
		ENSG00000156711	MAPK13	ENST00000373766.5	9606	hsa-miR-3688-5p	3	2732	2739	-0.03	28	-0.029	49			Yes
		ENSG00000131196	NFATC1	ENST00000253506.5	9606	hsa-miR-3688-5p	3	48	55	-0.155	81	-0.155	88			Yes
		ENSG00000117461	PIK3R3	ENST00000262741.5	9606	hsa-miR-3688-5p	3	2381	2388	-0.141	78	-0.105	81			Yes
		ENSG00000171862	PTEN	ENST00000371953.3	9606	hsa-miR-3688-5p	3	2888	2895	-0.053	47	-0.037	55			Yes
		ENSG00000175104	TRAF6	ENST00000526995.1	9606	hsa-miR-3688-5p	3	1944	1951	-0.278	95	-0.071	72			Yes
		ENSG00000146648	EGFR	ENST00000275493.2	9606	hsa-miR-6503-5p	3	3526	3533	-0.097	72	-0.083	77			Yes
		ENSG00000100644	HIF1A	ENST00000323441.6	9606	hsa-miR-6503-5p	3	1766	1773	-0.255	92	-0.003	32			Yes
		ENSG00000034152	MAP2K3	ENST00000342679.4	9606	hsa-miR-6503-5p	3	176	183	-0.503	99	-0.503	99			Yes
		ENSG00000112062	MAPK14	ENST00000229795.3	9606	hsa-miR-6503-5p	3	3366	3373	-0.149	81	-0.002	29			Yes
		ENSG00000213341	CHUK	ENST00000370397.7	9606	hsa-miR-3688-3p	3	870	877	-0.03	49	-0.015	49			Yes
		ENSG00000070770	CSNK2A2	ENST00000262506.3	9606	hsa-miR-3688-3p	3	39	46	-0.318	99	-0.318	99			Yes
		ENSG00000162434	JAK1	ENST00000342505.4	9606	hsa-miR-3688-3p	3	910	917	-0.03	49	-0.03	67			Yes
		ENSG00000096968	JAK2	ENST00000381652.3	9606	hsa-miR-3688-3p	3	462	469	-0.115	86	-0.115	90			Yes
		ENSG00000169032	MAP2K1	ENST00000307102.5	9606	hsa-miR-3688-3p	3	1295	1302	-0.16	92	-0.098	88			Yes
		ENSG00000112062	MAPK14	ENST00000229795.3	9606	hsa-miR-3688-3p	3	7038	7045	-0.03	49	0	23			Yes
		ENSG00000112062	MAPK14	ENST00000229795.3	9606	hsa-miR-3688-3p	3	8592	8599	-0.03	49	0	23			Yes
		ENSG00000101096	NFATC2	ENST00000371564.3	9606	hsa-miR-3688-3p	3	894	901	-0.03	49	-0.03	67			Yes
		ENSG00000124181	PLCG1	ENST00000244007.3	9606	hsa-miR-3688-3p	3	1652	1659	-0.03	49	-0.004	34			Yes
		ENSG00000138814	PPP3CA	ENST00000512215.1	9606	hsa-miR-3688-3p	3	674	681	-0.13	88	-0.13	92			Yes
		ENSG00000171862	PTEN	ENST00000371953.3	9606	hsa-miR-3688-3p	3	1896	1903	-0.03	49	-0.024	63			Yes
		ENSG00000108443	RPS6KB1	ENST00000225577.4	9606	hsa-miR-3688-3p	3	2922	2929	-0.03	49	-0.03	67			Yes
		ENSG00000136869	TLR4	ENST00000355622.6	9606	hsa-miR-3688-3p	3	3760	3767	-0.043	61	0	0			Yes
		ENSG00000136869	TLR4	ENST00000355622.6	9606	hsa-miR-3688-3p	3	5598	5605	-0.03	49	0	0			Yes
		ENSG00000117020	AKT3	ENST00000366539.1	9606	hsa-miR-150-5p	3	1211	1218	-0.032	69	-0.03	77			Yes
		ENSG00000100644	HIF1A	ENST00000323441.6	9606	hsa-miR-150-5p	3	4898	4905	-0.03	66	0	32			Yes
		ENSG00000108984	MAP2K6	ENST00000590474.1	9606	hsa-miR-150-5p	3	11701	11708	-0.181	96	-0.003	42			Yes
		ENSG00000072736	NFATC3	ENST00000329524.4	9606	hsa-miR-150-5p	3	16	23	-0.03	66	-0.03	77			Yes
		ENSG00000115415	STAT1	ENST00000540176.1	9606	hsa-miR-150-5p	3	890	897	-0.182	96	-0.182	97	MIRT733223	Functional MTI	Yes
		ENSG00000178562	CD28	ENST00000324106.8	9606	hsa-miR-27a-3p	3	1305	1312	-0.226	94	-0.226	95			Yes
		ENSG00000108984	MAP2K6	ENST00000590474.1	9606	hsa-miR-27a-3p	3	8683	8690	-0.039	63	-0.007	46			Yes
		ENSG00000121879	PIK3CA	ENST00000263967.3	9606	hsa-miR-27a-3p	3	3081	3088	-0.188	92	-0.008	48			Yes
		ENSG00000108443	RPS6KB1	ENST00000225577.4	9606	hsa-miR-27a-3p	3	2450	2457	-0.154	89	-0.154	92			Yes
		ENSG00000115415	STAT1	ENST00000540176.1	9606	hsa-miR-27a-3p	3	350	357	-0.18	91	-0.18	93			Yes
		ENSG00000171094	ALK	ENST00000389048.3	9606	hsa-miR-6764-3p	3	78	85	-0.312	98	-0.312	98			Yes
		ENSG00000108984	MAP2K6	ENST00000590474.1	9606	hsa-miR-6764-3p	3	2212	2219	-0.03	60	-0.005	45			Yes
		ENSG00000100030	MAPK1	ENST00000215832.6	9606	hsa-miR-6764-3p	3	369	376	-0.086	82	-0.086	86			Yes
		ENSG00000101096	NFATC2	ENST00000371564.3	9606	hsa-miR-6764-3p	3	272	279	-0.048	70	-0.048	77			Yes
		ENSG00000104825	NFKBIB	ENST00000392079.3	9606	hsa-miR-6764-3p	3	1182	1189	-0.432	99	-0.048	77			Yes
		ENSG00000213281	NRAS	ENST00000369535.4	9606	hsa-miR-6764-3p	3	209	216	-0.316	98	-0.316	98			Yes
		ENSG00000121879	PIK3CA	ENST00000263967.3	9606	hsa-miR-6764-3p	3	581	588	-0.196	94	-0.127	91			Yes
		ENSG00000051382	PIK3CB	ENST00000477593.1	9606	hsa-miR-6764-3p	3	2457	2464	-0.047	70	0	0			Yes
		ENSG00000115415	STAT1	ENST00000540176.1	9606	hsa-miR-6764-3p	3	2570	2577	-0.383	99	-0.345	99			Yes
		ENSG00000178562	CD28	ENST00000324106.8	9606	hsa-miR-27b-3p	3	1305	1312	-0.234	94	-0.234	96			Yes
		ENSG00000108984	MAP2K6	ENST00000590474.1	9606	hsa-miR-27b-3p	3	8683	8690	-0.039	63	-0.007	46			Yes
		ENSG00000121879	PIK3CA	ENST00000263967.3	9606	hsa-miR-27b-3p	3	3081	3088	-0.188	92	-0.008	48			Yes
		ENSG00000108443	RPS6KB1	ENST00000225577.4	9606	hsa-miR-27b-3p	3	2450	2457	-0.154	89	-0.154	92			Yes
		ENSG00000115415	STAT1	ENST00000540176.1	9606	hsa-miR-27b-3p	3	350	357	-0.18	91	-0.18	93			Yes
		ENSG00000112062	MAPK14	ENST00000229795.3	9606	hsa-miR-128-3p	3	32	39	-0.312	98	-0.312	98	MIRT438435	Functional MTI	Yes
		ENSG00000108443	RPS6KB1	ENST00000225577.4	9606	hsa-miR-128-3p	3	2220	2227	-0.082	75	-0.082	82			Yes
		ENSG00000115415	STAT1	ENST00000540176.1	9606	hsa-miR-128-3p	3	349	356	-0.262	96	-0.262	97			Yes
		ENSG00000112062	MAPK14	ENST00000229795.3	9606	hsa-miR-150-3p	3	9225	9232	-0.24	86	-0.003	20			Yes
		ENSG00000117461	PIK3R3	ENST00000262741.5	9606	hsa-miR-150-3p	3	725	732	-0.344	95	-0.313	95			Yes
		ENSG00000150455	TIRAP	ENST00000392679.1	9606	hsa-miR-150-3p	3	2599	2606	-0.198	80	-0.102	72			Yes
		ENSG00000105221	AKT2	ENST00000392038.2	9606	hsa-miR-194-5p	3	875	882	-0.119	80	-0.119	87			Yes
		ENSG00000198909	MAP3K3	ENST00000361357.3	9606	hsa-miR-194-5p	3	1578	1585	-0.149	86	-0.127	88			Yes
		ENSG00000100030	MAPK1	ENST00000215832.6	9606	hsa-miR-194-5p	3	1381	1388	-0.146	85	-0.132	89			Yes
		ENSG00000175104	TRAF6	ENST00000526995.1	9606	hsa-miR-194-5p	3	148	155	-0.32	98	-0.32	98			Yes
		ENSG00000117020	AKT3	ENST00000366539.1	9606	hsa-miR-2115-3p	2	4041	4047	-0.06	65	-0.01	41			Yes
		ENSG00000120217	CD274	ENST00000381573.4	9606	hsa-miR-2115-3p	2	15	21	-0.095	77	-0.095	85			Yes
		ENSG00000178562	CD28	ENST00000324106.8	9606	hsa-miR-2115-3p	2	595	601	-0.105	80	-0.105	87			Yes
		ENSG00000170345	FOS	ENST00000303562.4	9606	hsa-miR-2115-3p	2	441	447	-0.112	81	-0.112	88			Yes
		ENSG00000096968	JAK2	ENST00000381652.3	9606	hsa-miR-2115-3p	2	1437	1443	-0.02	26	-0.007	38			Yes
		ENSG00000108984	MAP2K6	ENST00000590474.1	9606	hsa-miR-2115-3p	2	11560	11566	-0.02	26	0	21			Yes
		ENSG00000108984	MAP2K6	ENST00000590474.1	9606	hsa-miR-2115-3p	2	2294	2300	-0.02	26	-0.003	32			Yes
		ENSG00000108984	MAP2K6	ENST00000590474.1	9606	hsa-miR-2115-3p	2	6487	6493	-0.02	26	-0.003	32			Yes
		ENSG00000108984	MAP2K6	ENST00000590474.1	9606	hsa-miR-2115-3p	2	8828	8834	-0.077	72	-0.013	45			Yes
		ENSG00000156711	MAPK13	ENST00000373766.5	9606	hsa-miR-2115-3p	2	1413	1419	-0.02	26	-0.019	52			Yes
		ENSG00000112062	MAPK14	ENST00000229795.3	9606	hsa-miR-2115-3p	2	9617	9623	-0.02	26	0	19			Yes
		ENSG00000101096	NFATC2	ENST00000371564.3	9606	hsa-miR-2115-3p	2	4206	4212	-0.02	26	-0.02	53			Yes
		ENSG00000171608	PIK3CD	ENST00000536656.1	9606	hsa-miR-2115-3p	2	1501	1507	-0.02	26	-0.02	53			Yes
		ENSG00000124181	PLCG1	ENST00000244007.3	9606	hsa-miR-2115-3p	2	1568	1574	-0.02	26	-0.002	30			Yes
		ENSG00000120910	PPP3CC	ENST00000289963.8	9606	hsa-miR-2115-3p	2	1557	1563	-0.082	74	-0.003	32			Yes
		ENSG00000108443	RPS6KB1	ENST00000225577.4	9606	hsa-miR-2115-3p	2	332	338	-0.02	26	-0.02	53			Yes
		ENSG00000168610	STAT3	ENST00000585517.1	9606	hsa-miR-2115-3p	2	1325	1331	-0.02	26	-0.018	50			Yes
		ENSG00000136869	TLR4	ENST00000355622.6	9606	hsa-miR-2115-3p	2	4244	4250	-0.02	26	0	0			Yes
		ENSG00000136869	TLR4	ENST00000355622.6	9606	hsa-miR-2115-3p	2	5468	5474	-0.02	26	0	0			Yes
		ENSG00000136869	TLR4	ENST00000355622.6	9606	hsa-miR-2115-3p	2	9961	9967	-0.02	26	0	0			Yes
		ENSG00000100644	HIF1A	ENST00000323441.6	9606	hsa-miR-199b-5p	2	177	183	-0.216	91	-0.216	93	MIRT007022	Functional MTI	Yes
		ENSG00000117020	AKT3	ENST00000366539.1	9606	hsa-miR-199b-5p	2	2458	2464	-0.02	40	-0.019	56			Yes
		ENSG00000167286	CD3D	ENST00000300692.4	9606	hsa-miR-199b-5p	2	2386	2392	-0.088	74	0	28			Yes
		ENSG00000138798	EGF	ENST00000265171.5	9606	hsa-miR-199b-5p	2	357	363	-0.213	90	-0.213	93			Yes
		ENSG00000073009	IKBKG	ENST00000393549.2	9606	hsa-miR-199b-5p	2	1928	1934	-0.02	40	-0.02	57			Yes
		ENSG00000133703	KRAS	ENST00000256078.4	9606	hsa-miR-199b-5p	2	1463	1469	-0.265	93	-0.186	91			Yes
		ENSG00000169032	MAP2K1	ENST00000307102.5	9606	hsa-miR-199b-5p	2	995	1001	-0.141	83	-0.086	81			Yes
		ENSG00000034152	MAP2K3	ENST00000342679.4	9606	hsa-miR-199b-5p	2	576	582	-0.02	40	-0.02	57			Yes
		ENSG00000100030	MAPK1	ENST00000215832.6	9606	hsa-miR-199b-5p	2	5904	5910	-0.02	40	0	30			Yes
		ENSG00000112062	MAPK14	ENST00000229795.3	9606	hsa-miR-199b-5p	2	3950	3956	-0.02	40	0	30			Yes
		ENSG00000112062	MAPK14	ENST00000229795.3	9606	hsa-miR-199b-5p	2	8685	8691	-0.02	40	0	30			Yes
		ENSG00000072736	NFATC3	ENST00000329524.4	9606	hsa-miR-199b-5p	2	1201	1207	-0.054	64	-0.054	74			Yes
		ENSG00000109320	NFKB1	ENST00000226574.4	9606	hsa-miR-199b-5p	2	217	223	-0.208	90	-0.208	92			Yes
		ENSG00000171608	PIK3CD	ENST00000536656.1	9606	hsa-miR-199b-5p	2	132	138	-0.237	92	-0.237	94			Yes
		ENSG00000145675	PIK3R1	ENST00000521381.1	9606	hsa-miR-199b-5p	2	1553	1559	-0.124	80	-0.115	85			Yes
		ENSG00000188386	PPP3R2	ENST00000374806.1	9606	hsa-miR-199b-5p	2	826	832	-0.024	48	-0.024	61			Yes
		ENSG00000150455	TIRAP	ENST00000392679.1	9606	hsa-miR-199b-5p	2	409	415	-0.099	76	-0.099	83			Yes
		ENSG00000213281	NRAS	ENST00000369535.4	9606	hsa-miR-25-3p	2	3441	3447	-0.203	92	-0.064	82	MIRT511063	Functional MTI (Weak), Functional MTI (Weak)	Yes
		ENSG00000117461	PIK3R3	ENST00000262741.5	9606	hsa-miR-25-3p	2	972	978	-0.148	88	-0.127	89			Yes
		ENSG00000178562	CD28	ENST00000324106.8	9606	hsa-miR-25-3p	2	4759	4765	-0.086	80	0	41			Yes
		ENSG00000138798	EGF	ENST00000265171.5	9606	hsa-miR-25-3p	2	970	976	-0.02	52	0	0			Yes
		ENSG00000143924	EML4	ENST00000318522.5	9606	hsa-miR-25-3p	2	532	538	-0.063	76	-0.03	75			Yes
		ENSG00000108984	MAP2K6	ENST00000590474.1	9606	hsa-miR-25-3p	2	1586	1592	-0.057	75	-0.009	58			Yes
		ENSG00000156711	MAPK13	ENST00000373766.5	9606	hsa-miR-25-3p	2	4860	4866	-0.02	52	-0.019	68			Yes
		ENSG00000171608	PIK3CD	ENST00000536656.1	9606	hsa-miR-25-3p	2	818	824	-0.02	52	-0.02	68	MIRT739364	Functional MTI (Weak)	Yes
		ENSG00000117461	PIK3R3	ENST00000262741.5	9606	hsa-miR-25-3p	2	3399	3405	-0.051	73	-0.038	77			Yes
		ENSG00000150455	TIRAP	ENST00000392679.1	9606	hsa-miR-25-3p	2	3027	3033	-0.02	52	-0.011	61	MIRT739369	Functional MTI (Weak)	Yes
		ENSG00000175104	TRAF6	ENST00000526995.1	9606	hsa-miR-25-3p	2	3843	3849	-0.065	77	-0.012	62			Yes
		ENSG00000160654	CD3G	ENST00000532917.1	9606	hsa-miR-582-3p	2	736	742	-0.242	95	-0.242	97			Yes
		ENSG00000170345	FOS	ENST00000303562.4	9606	hsa-miR-582-3p	2	867	873	-0.136	86	-0.001	27			Yes
		ENSG00000100030	MAPK1	ENST00000215832.6	9606	hsa-miR-582-3p	2	7279	7285	-0.051	63	0	25			Yes
		ENSG00000117461	PIK3R3	ENST00000262741.5	9606	hsa-miR-582-3p	2	2376	2382	-0.03	48	-0.023	58			Yes
		ENSG00000179295	PTPN11	ENST00000351677.2	9606	hsa-miR-582-3p	2	376	382	-0.233	94	-0.233	96			Yes
		ENSG00000150455	TIRAP	ENST00000392679.1	9606	hsa-miR-582-3p	2	5146	5152	-0.146	87	-0.026	61			Yes
		ENSG00000178562	CD28	ENST00000324106.8	9606	hsa-miR-145-3p	2	2257	2263	-0.057	66	-0.057	77			Yes
		ENSG00000146648	EGFR	ENST00000275493.2	9606	hsa-miR-145-3p	2	5627	5633	-0.031	53	-0.027	64			Yes
		ENSG00000100030	MAPK1	ENST00000215832.6	9606	hsa-miR-145-3p	2	6856	6862	-0.02	36	0	25			Yes
		ENSG00000100030	MAPK1	ENST00000215832.6	9606	hsa-miR-145-3p	2	6976	6982	-0.02	36	0	25			Yes
		ENSG00000156711	MAPK13	ENST00000373766.5	9606	hsa-miR-145-3p	2	4357	4363	-0.02	36	-0.019	56			Yes
		ENSG00000112062	MAPK14	ENST00000229795.3	9606	hsa-miR-145-3p	2	1517	1523	-0.199	93	-0.187	94			Yes
		ENSG00000172936	MYD88	ENST00000495303.1	9606	hsa-miR-145-3p	2	217	223	-0.031	53	-0.031	67			Yes
		ENSG00000145675	PIK3R1	ENST00000521381.1	9606	hsa-miR-145-3p	2	1776	1782	-0.02	36	-0.019	55			Yes
		ENSG00000117461	PIK3R3	ENST00000262741.5	9606	hsa-miR-145-3p	2	1405	1411	-0.02	36	-0.015	52			Yes
		ENSG00000117461	PIK3R3	ENST00000262741.5	9606	hsa-miR-145-3p	2	2075	2081	-0.02	36	-0.015	52			Yes
		ENSG00000188386	PPP3R2	ENST00000374806.1	9606	hsa-miR-145-3p	2	1749	1755	-0.127	85	-0.127	90			Yes
		ENSG00000115415	STAT1	ENST00000540176.1	9606	hsa-miR-145-3p	2	770	776	-0.02	36	-0.02	56			Yes
		ENSG00000168610	STAT3	ENST00000585517.1	9606	hsa-miR-145-3p	2	1433	1439	-0.02	36	-0.018	54			Yes
		ENSG00000178562	CD28	ENST00000324106.8	9606	hsa-miR-4676-3p	2	2704	2710	-0.02	37	-0.02	60			Yes
		ENSG00000120217	CD274	ENST00000381573.4	9606	hsa-miR-4676-3p	2	2316	2322	-0.034	59	-0.032	72			Yes
		ENSG00000167286	CD3D	ENST00000300692.4	9606	hsa-miR-4676-3p	2	4162	4168	-0.084	78	0	25			Yes
		ENSG00000213341	CHUK	ENST00000370397.7	9606	hsa-miR-4676-3p	2	1273	1279	-0.206	94	-0.099	88			Yes
		ENSG00000146648	EGFR	ENST00000275493.2	9606	hsa-miR-4676-3p	2	1485	1491	-0.029	54	-0.029	69			Yes
		ENSG00000108984	MAP2K6	ENST00000590474.1	9606	hsa-miR-4676-3p	2	9105	9111	-0.02	37	-0.003	39			Yes
		ENSG00000100030	MAPK1	ENST00000215832.6	9606	hsa-miR-4676-3p	2	5207	5213	-0.02	37	0	28			Yes
		ENSG00000101096	NFATC2	ENST00000371564.3	9606	hsa-miR-4676-3p	2	4518	4524	-0.124	86	-0.124	91			Yes
		ENSG00000072736	NFATC3	ENST00000329524.4	9606	hsa-miR-4676-3p	2	2892	2898	-0.088	79	-0.01	51			Yes
		ENSG00000213281	NRAS	ENST00000369535.4	9606	hsa-miR-4676-3p	2	361	367	-0.139	88	-0.139	92			Yes
		ENSG00000117461	PIK3R3	ENST00000262741.5	9606	hsa-miR-4676-3p	2	659	665	-0.108	83	-0.099	88			Yes
		ENSG00000124181	PLCG1	ENST00000244007.3	9606	hsa-miR-4676-3p	2	1275	1281	-0.02	37	-0.002	37			Yes
		ENSG00000171862	PTEN	ENST00000371953.3	9606	hsa-miR-4676-3p	2	5353	5359	-0.027	53	-0.015	55			Yes
		ENSG00000150455	TIRAP	ENST00000392679.1	9606	hsa-miR-4676-3p	2	4374	4380	-0.078	77	-0.014	55			Yes
		ENSG00000150455	TIRAP	ENST00000392679.1	9606	hsa-miR-4676-3p	2	5123	5129	-0.092	80	-0.017	57			Yes
		ENSG00000175104	TRAF6	ENST00000526995.1	9606	hsa-miR-4676-3p	2	37	43	-0.02	37	-0.02	60			Yes
		ENSG00000175104	TRAF6	ENST00000526995.1	9606	hsa-miR-4676-3p	2	3838	3844	-0.02	37	-0.004	40			Yes
		ENSG00000171094	ALK	ENST00000389048.3	9606	hsa-miR-643	2	229	235	-0.148	86	-0.148	91			Yes
		ENSG00000100644	HIF1A	ENST00000323441.6	9606	hsa-miR-643	2	81	87	-0.099	75	-0.099	84			Yes
		ENSG00000169032	MAP2K1	ENST00000307102.5	9606	hsa-miR-643	2	1208	1214	-0.053	56	-0.033	62			Yes
		ENSG00000112062	MAPK14	ENST00000229795.3	9606	hsa-miR-643	2	8421	8427	-0.054	57	-0.001	23	MIRT724875	Functional MTI (Weak)	Yes
		ENSG00000132155	RAF1	ENST00000251849.4	9606	hsa-miR-643	2	777	783	-0.02	27	-0.02	52			Yes
		ENSG00000172575	RASGRP1	ENST00000559830.1	9606	hsa-miR-643	2	2196	2202	-0.173	89	-0.052	71			Yes
		ENSG00000150455	TIRAP	ENST00000392679.1	9606	hsa-miR-643	2	1482	1488	-0.027	38	-0.014	46			Yes
		ENSG00000175104	TRAF6	ENST00000526995.1	9606	hsa-miR-643	2	2591	2597	-0.02	27	-0.005	35			Yes
		ENSG00000175104	TRAF6	ENST00000526995.1	9606	hsa-miR-643	2	5088	5094	-0.024	35	-0.001	27			Yes
		ENSG00000105221	AKT2	ENST00000392038.2	9606	hsa-miR-2115-5p	2	1982	1988	-0.02	14	-0.004	23			Yes
		ENSG00000010610	CD4	ENST00000011653.4	9606	hsa-miR-2115-5p	2	1090	1096	-0.039	33	-0.039	52			Yes
		ENSG00000073009	IKBKG	ENST00000393549.2	9606	hsa-miR-2115-5p	2	2500	2506	-0.04	34	-0.04	53			Yes
		ENSG00000108984	MAP2K6	ENST00000590474.1	9606	hsa-miR-2115-5p	2	5947	5953	-0.108	65	-0.018	36			Yes
		ENSG00000108984	MAP2K6	ENST00000590474.1	9606	hsa-miR-2115-5p	2	9604	9610	-0.157	77	-0.025	43			Yes
		ENSG00000100030	MAPK1	ENST00000215832.6	9606	hsa-miR-2115-5p	2	7525	7531	-0.02	14	0	11			Yes
		ENSG00000112062	MAPK14	ENST00000229795.3	9606	hsa-miR-2115-5p	2	2099	2105	-0.053	42	-0.049	57			Yes
		ENSG00000112062	MAPK14	ENST00000229795.3	9606	hsa-miR-2115-5p	2	5612	5618	-0.02	14	0	11			Yes
		ENSG00000146232	NFKBIE	ENST00000275015.5	9606	hsa-miR-2115-5p	2	44	50	-0.157	77	-0.157	85			Yes
		ENSG00000121879	PIK3CA	ENST00000263967.3	9606	hsa-miR-2115-5p	2	5347	5353	-0.081	56	-0.004	22			Yes
		ENSG00000117461	PIK3R3	ENST00000262741.5	9606	hsa-miR-2115-5p	2	1314	1320	-0.083	57	-0.062	64			Yes
		ENSG00000117461	PIK3R3	ENST00000262741.5	9606	hsa-miR-2115-5p	2	332	338	-0.154	76	-0.141	82			Yes
		ENSG00000108443	RPS6KB1	ENST00000225577.4	9606	hsa-miR-2115-5p	2	822	828	-0.045	37	-0.045	55			Yes
		ENSG00000115415	STAT1	ENST00000540176.1	9606	hsa-miR-2115-5p	2	41	47	-0.166	79	-0.166	86			Yes
		ENSG00000243414	TICAM2	ENST00000408996.4	9606	hsa-miR-2115-5p	2	804	810	-0.192	84	-0.14	82			Yes
		ENSG00000117020	AKT3	ENST00000366539.1	9606	hsa-miR-30e-3p	2	1597	1603	-0.02	54	-0.019	69			Yes
		ENSG00000146648	EGFR	ENST00000275493.2	9606	hsa-miR-30e-3p	2	4263	4269	-0.02	54	-0.017	68			Yes
		ENSG00000096968	JAK2	ENST00000381652.3	9606	hsa-miR-30e-3p	2	2668	2674	-0.036	73	-0.008	55			Yes
		ENSG00000133703	KRAS	ENST00000256078.4	9606	hsa-miR-30e-3p	2	2905	2911	-0.02	54	-0.014	66	MIRT566990	Functional MTI (Weak)	Yes
		ENSG00000133703	KRAS	ENST00000256078.4	9606	hsa-miR-30e-3p	2	4409	4415	-0.044	76	-0.015	67	MIRT566990	Functional MTI (Weak)	Yes
		ENSG00000133703	KRAS	ENST00000256078.4	9606	hsa-miR-30e-3p	2	548	554	-0.02	54	-0.014	66	MIRT566990	Functional MTI (Weak)	Yes
		ENSG00000108984	MAP2K6	ENST00000590474.1	9606	hsa-miR-30e-3p	2	8756	8762	-0.02	54	-0.003	49			Yes
		ENSG00000108984	MAP2K6	ENST00000590474.1	9606	hsa-miR-30e-3p	2	9960	9966	-0.02	54	-0.003	49			Yes
		ENSG00000198793	MTOR	ENST00000376838.1	9606	hsa-miR-30e-3p	2	69	75	-0.05	78	-0.05	85			Yes
		ENSG00000146232	NFKBIE	ENST00000275015.5	9606	hsa-miR-30e-3p	2	367	373	-0.052	79	-0.052	85			Yes
		ENSG00000213281	NRAS	ENST00000369535.4	9606	hsa-miR-30e-3p	2	862	868	-0.118	90	-0.083	90			Yes
		ENSG00000117461	PIK3R3	ENST00000262741.5	9606	hsa-miR-30e-3p	2	1964	1970	-0.027	66	-0.02	74			Yes
		ENSG00000120910	PPP3CC	ENST00000289963.8	9606	hsa-miR-30e-3p	2	957	963	-0.02	54	-0.001	43			Yes
		ENSG00000065675	PRKCQ	ENST00000263125.5	9606	hsa-miR-30e-3p	2	399	405	-0.02	54	-0.02	71			Yes
		ENSG00000171862	PTEN	ENST00000371953.3	9606	hsa-miR-30e-3p	2	2475	2481	-0.02	54	-0.016	67			Yes
		ENSG00000179295	PTPN11	ENST00000351677.2	9606	hsa-miR-30e-3p	2	2994	3000	-0.02	54	-0.02	71			Yes
		ENSG00000172575	RASGRP1	ENST00000559830.1	9606	hsa-miR-30e-3p	2	19	25	-0.184	95	-0.184	96			Yes
		ENSG00000172575	RASGRP1	ENST00000559830.1	9606	hsa-miR-30e-3p	2	2125	2131	-0.02	54	-0.006	53			Yes
		ENSG00000150455	TIRAP	ENST00000392679.1	9606	hsa-miR-30e-3p	2	2776	2782	-0.034	72	-0.018	69			Yes
		ENSG00000150455	TIRAP	ENST00000392679.1	9606	hsa-miR-30e-3p	2	969	975	-0.02	54	-0.02	70			Yes
		ENSG00000198909	MAP3K3	ENST00000361357.3	9606	hsa-miR-145-5p	2	760	766	-0.02	47	-0.02	63	MIRT003519	Functional MTI (Weak)	Yes
		ENSG00000108984	MAP2K6	ENST00000590474.1	9606	hsa-miR-145-5p	2	5867	5873	-0.02	47	-0.003	44	MIRT021513	Functional MTI	Yes
		ENSG00000112062	MAPK14	ENST00000229795.3	9606	hsa-miR-145-5p	2	1832	1838	-0.02	47	-0.019	62			Yes
		ENSG00000121879	PIK3CA	ENST00000263967.3	9606	hsa-miR-145-5p	2	432	438	-0.106	83	-0.106	88			Yes
		ENSG00000120910	PPP3CC	ENST00000289963.8	9606	hsa-miR-145-5p	2	516	522	-0.045	68	-0.002	40			Yes
		ENSG00000188386	PPP3R2	ENST00000374806.1	9606	hsa-miR-145-5p	2	2160	2166	-0.15	89	-0.15	92			Yes
		ENSG00000188386	PPP3R2	ENST00000374806.1	9606	hsa-miR-145-5p	2	2276	2282	-0.095	81	-0.095	86			Yes
		ENSG00000188386	PPP3R2	ENST00000374806.1	9606	hsa-miR-145-5p	2	2654	2660	-0.143	88	-0.143	91			Yes
		ENSG00000173039	RELA	ENST00000525693.1	9606	hsa-miR-145-5p	2	413	419	-0.02	47	-0.02	63			Yes
		ENSG00000115415	STAT1	ENST00000540176.1	9606	hsa-miR-145-5p	2	1420	1426	-0.121	85	-0.121	89	MIRT000626	Functional MTI	Yes
		ENSG00000127666	TICAM1	ENST00000248244.5	9606	hsa-miR-145-5p	2	199	205	-0.098	82	-0.098	87			Yes
		ENSG00000150455	TIRAP	ENST00000392679.1	9606	hsa-miR-145-5p	2	351	357	-0.02	47	-0.02	63	MIRT004748	Functional MTI	Yes
		ENSG00000136869	TLR4	ENST00000355622.6	9606	hsa-miR-145-5p	2	6682	6688	-0.02	47	0	0			Yes
		ENSG00000142208	AKT1	ENST00000554581.1	9606	hsa-miR-769-5p	2	3466	3472	-0.071	71	-0.002	35			Yes
		ENSG00000105221	AKT2	ENST00000392038.2	9606	hsa-miR-769-5p	2	2588	2594	-0.02	39	-0.004	41			Yes
		ENSG00000198851	CD3E	ENST00000361763.4	9606	hsa-miR-769-5p	2	32	38	-0.147	87	-0.147	92			Yes
		ENSG00000073009	IKBKG	ENST00000393549.2	9606	hsa-miR-769-5p	2	1534	1540	-0.094	78	-0.094	85			Yes
		ENSG00000073009	IKBKG	ENST00000393549.2	9606	hsa-miR-769-5p	2	2914	2920	-0.082	74	-0.082	83			Yes
		ENSG00000162434	JAK1	ENST00000342505.4	9606	hsa-miR-769-5p	2	1255	1261	-0.187	91	-0.187	94			Yes
		ENSG00000100030	MAPK1	ENST00000215832.6	9606	hsa-miR-769-5p	2	5383	5389	-0.02	39	0	26	MIRT039161	Functional MTI (Weak)	Yes
		ENSG00000101096	NFATC2	ENST00000371564.3	9606	hsa-miR-769-5p	2	4342	4348	-0.131	85	-0.131	90			Yes
		ENSG00000145675	PIK3R1	ENST00000521381.1	9606	hsa-miR-769-5p	2	1886	1892	-0.02	39	-0.019	57			Yes
		ENSG00000179295	PTPN11	ENST00000351677.2	9606	hsa-miR-769-5p	2	1957	1963	-0.02	39	-0.02	58			Yes
		ENSG00000173039	RELA	ENST00000525693.1	9606	hsa-miR-769-5p	2	1718	1724	-0.073	71	-0.071	81			Yes
		ENSG00000136869	TLR4	ENST00000355622.6	9606	hsa-miR-769-5p	2	8081	8087	-0.02	39	0	0			Yes
		ENSG00000072736	NFATC3	ENST00000329524.4	9606	hsa-miR-218-5p	2	2361	2367	-0.208	89	-0.205	92	MIRT440120	Functional MTI (Weak)	Yes
		ENSG00000213281	NRAS	ENST00000369535.4	9606	hsa-miR-218-5p	2	2235	2241	-0.189	87	-0.06	74	MIRT471928	Functional MTI (Weak)	Yes
		ENSG00000124181	PLCG1	ENST00000244007.3	9606	hsa-miR-218-5p	2	235	241	-0.266	94	-0.266	95			Yes
		ENSG00000179295	PTPN11	ENST00000351677.2	9606	hsa-miR-218-5p	2	3335	3341	-0.087	71	-0.087	80	MIRT024234	Functional MTI (Weak)	Yes
		ENSG00000108443	RPS6KB1	ENST00000225577.4	9606	hsa-miR-218-5p	2	2493	2499	-0.131	80	-0.131	86	MIRT735139	Functional MTI	Yes
		ENSG00000117020	AKT3	ENST00000366539.1	9606	hsa-miR-6505-5p	2	2503	2509	-0.02	34	-0.019	53			Yes
		ENSG00000198851	CD3E	ENST00000361763.4	9606	hsa-miR-6505-5p	2	360	366	-0.2	94	-0.2	96			Yes
		ENSG00000146648	EGFR	ENST00000275493.2	9606	hsa-miR-6505-5p	2	3890	3896	-0.02	34	-0.017	52			Yes
		ENSG00000100644	HIF1A	ENST00000323441.6	9606	hsa-miR-6505-5p	2	2745	2751	-0.041	56	-0.001	27			Yes
		ENSG00000073009	IKBKG	ENST00000393549.2	9606	hsa-miR-6505-5p	2	1899	1905	-0.02	34	-0.02	55			Yes
		ENSG00000073009	IKBKG	ENST00000393549.2	9606	hsa-miR-6505-5p	2	467	473	-0.02	34	-0.02	55			Yes
		ENSG00000162434	JAK1	ENST00000342505.4	9606	hsa-miR-6505-5p	2	837	843	-0.02	34	-0.02	55			Yes
		ENSG00000096968	JAK2	ENST00000381652.3	9606	hsa-miR-6505-5p	2	2129	2135	-0.02	34	-0.007	41			Yes
		ENSG00000133703	KRAS	ENST00000256078.4	9606	hsa-miR-6505-5p	2	1765	1771	-0.18	93	-0.128	91			Yes
		ENSG00000133703	KRAS	ENST00000256078.4	9606	hsa-miR-6505-5p	2	3070	3076	-0.08	75	-0.028	62			Yes
		ENSG00000133703	KRAS	ENST00000256078.4	9606	hsa-miR-6505-5p	2	3784	3790	-0.14	88	-0.048	73			Yes
		ENSG00000100030	MAPK1	ENST00000215832.6	9606	hsa-miR-6505-5p	2	4785	4791	-0.02	34	0	23			Yes
		ENSG00000072736	NFATC3	ENST00000329524.4	9606	hsa-miR-6505-5p	2	1644	1650	-0.02	34	-0.02	55			Yes
		ENSG00000121879	PIK3CA	ENST00000263967.3	9606	hsa-miR-6505-5p	2	4560	4566	-0.02	34	-0.001	29			Yes
		ENSG00000121879	PIK3CA	ENST00000263967.3	9606	hsa-miR-6505-5p	2	4635	4641	-0.02	34	-0.001	29			Yes
		ENSG00000121879	PIK3CA	ENST00000263967.3	9606	hsa-miR-6505-5p	2	805	811	-0.05	62	-0.03	63			Yes
		ENSG00000171862	PTEN	ENST00000371953.3	9606	hsa-miR-6505-5p	2	286	292	-0.056	65	-0.054	76			Yes
		ENSG00000179295	PTPN11	ENST00000351677.2	9606	hsa-miR-6505-5p	2	2794	2800	-0.089	78	-0.089	85			Yes
		ENSG00000156127	BATF	ENST00000286639.6	9606	hsa-miR-4772-3p	2	214	220	-0.07	81	-0.07	87			Yes
		ENSG00000178562	CD28	ENST00000324106.8	9606	hsa-miR-4772-3p	2	1032	1038	-0.05	76	-0.05	84			Yes
		ENSG00000167286	CD3D	ENST00000300692.4	9606	hsa-miR-4772-3p	2	1682	1688	-0.02	54	0	0			Yes
		ENSG00000146648	EGFR	ENST00000275493.2	9606	hsa-miR-4772-3p	2	2156	2162	-0.02	54	-0.019	71			Yes
		ENSG00000170345	FOS	ENST00000303562.4	9606	hsa-miR-4772-3p	2	1582	1588	-0.109	88	0	43			Yes
		ENSG00000177606	JUN	ENST00000371222.2	9606	hsa-miR-4772-3p	2	1015	1021	-0.106	87	-0.002	50			Yes
		ENSG00000126934	MAP2K2	ENST00000262948.5	9606	hsa-miR-4772-3p	2	1862	1868	-0.073	81	0	0			Yes
		ENSG00000108984	MAP2K6	ENST00000590474.1	9606	hsa-miR-4772-3p	2	4203	4209	-0.02	54	-0.003	52			Yes
		ENSG00000108984	MAP2K6	ENST00000590474.1	9606	hsa-miR-4772-3p	2	5461	5467	-0.02	54	-0.003	52			Yes
		ENSG00000100030	MAPK1	ENST00000215832.6	9606	hsa-miR-4772-3p	2	540	546	-0.067	80	-0.067	87			Yes
		ENSG00000100030	MAPK1	ENST00000215832.6	9606	hsa-miR-4772-3p	2	861	867	-0.152	93	-0.145	95			Yes
		ENSG00000100030	MAPK1	ENST00000215832.6	9606	hsa-miR-4772-3p	2	8628	8634	-0.02	54	0	42			Yes
		ENSG00000156711	MAPK13	ENST00000373766.5	9606	hsa-miR-4772-3p	2	2407	2413	-0.02	54	-0.019	71			Yes
		ENSG00000112062	MAPK14	ENST00000229795.3	9606	hsa-miR-4772-3p	2	2854	2860	-0.057	78	-0.001	45			Yes
		ENSG00000112062	MAPK14	ENST00000229795.3	9606	hsa-miR-4772-3p	2	6107	6113	-0.02	54	0	42			Yes
		ENSG00000112062	MAPK14	ENST00000229795.3	9606	hsa-miR-4772-3p	2	6818	6824	-0.02	54	0	42			Yes
		ENSG00000104825	NFKBIB	ENST00000392079.3	9606	hsa-miR-4772-3p	2	768	774	-0.122	90	-0.122	93			Yes
		ENSG00000105647	PIK3R2	ENST00000222254.8	9606	hsa-miR-4772-3p	2	850	856	-0.072	81	-0.072	88			Yes
		ENSG00000171862	PTEN	ENST00000371953.3	9606	hsa-miR-4772-3p	2	1328	1334	-0.179	95	-0.167	96			Yes
		ENSG00000173039	RELA	ENST00000525693.1	9606	hsa-miR-4772-3p	2	1242	1248	-0.02	54	-0.02	72			Yes
		ENSG00000108443	RPS6KB1	ENST00000225577.4	9606	hsa-miR-4772-3p	2	1514	1520	-0.126	90	-0.126	93			Yes
		ENSG00000168610	STAT3	ENST00000585517.1	9606	hsa-miR-4772-3p	2	897	903	-0.031	69	-0.028	77			Yes
		ENSG00000150455	TIRAP	ENST00000392679.1	9606	hsa-miR-4772-3p	2	1638	1644	-0.113	88	-0.059	86	MIRT772212	Functional MTI (Weak)	Yes
		ENSG00000150455	TIRAP	ENST00000392679.1	9606	hsa-miR-4772-3p	2	2465	2471	-0.08	83	-0.042	82	MIRT772212	Functional MTI (Weak)	Yes
		ENSG00000137462	TLR2	ENST00000260010.6	9606	hsa-miR-4772-3p	2	285	291	-0.143	92	-0.143	94			Yes
		ENSG00000136869	TLR4	ENST00000355622.6	9606	hsa-miR-4772-3p	2	1007	1013	-0.097	86	-0.097	91			Yes
		ENSG00000175104	TRAF6	ENST00000526995.1	9606	hsa-miR-4772-3p	2	238	244	-0.098	86	-0.098	91			Yes
		ENSG00000175104	TRAF6	ENST00000526995.1	9606	hsa-miR-4772-3p	2	3717	3723	-0.02	54	-0.004	53			Yes
		ENSG00000100030	MAPK1	ENST00000215832.6	9606	hsa-miR-330-5p	2	504	510	-0.099	76	-0.099	82			Yes
		ENSG00000173039	RELA	ENST00000525693.1	9606	hsa-miR-330-5p	2	1073	1079	-0.02	39	-0.02	55			Yes
		ENSG00000142208	AKT1	ENST00000554581.1	9606	hsa-miR-6826-3p	2	1231	1237	-0.047	54	-0.001	33			Yes
		ENSG00000142208	AKT1	ENST00000554581.1	9606	hsa-miR-6826-3p	2	1561	1567	-0.087	66	-0.002	35			Yes
		ENSG00000171094	ALK	ENST00000389048.3	9606	hsa-miR-6826-3p	2	406	412	-0.274	92	-0.274	94			Yes
		ENSG00000146648	EGFR	ENST00000275493.2	9606	hsa-miR-6826-3p	2	629	635	-0.078	63	-0.078	75			Yes
		ENSG00000133703	KRAS	ENST00000256078.4	9606	hsa-miR-6826-3p	2	3324	3330	-0.227	89	-0.077	74			Yes
		ENSG00000182866	LCK	ENST00000336890.5	9606	hsa-miR-6826-3p	2	276	282	-0.073	62	-0.073	74			Yes
		ENSG00000034152	MAP2K3	ENST00000342679.4	9606	hsa-miR-6826-3p	2	474	480	-0.257	91	-0.257	94			Yes
		ENSG00000100030	MAPK1	ENST00000215832.6	9606	hsa-miR-6826-3p	2	5215	5221	-0.118	73	-0.001	33			Yes
		ENSG00000188130	MAPK12	ENST00000395780.1	9606	hsa-miR-6826-3p	2	53	59	-0.153	79	-0.153	86			Yes
		ENSG00000198793	MTOR	ENST00000376838.1	9606	hsa-miR-6826-3p	2	670	676	-0.203	86	-0.201	90			Yes
		ENSG00000213281	NRAS	ENST00000369535.4	9606	hsa-miR-6826-3p	2	3370	3376	-0.085	65	-0.027	60			Yes
		ENSG00000121879	PIK3CA	ENST00000263967.3	9606	hsa-miR-6826-3p	2	3697	3703	-0.093	67	-0.004	39			Yes
		ENSG00000117461	PIK3R3	ENST00000262741.5	9606	hsa-miR-6826-3p	2	1145	1151	-0.176	82	-0.13	83			Yes
		ENSG00000117461	PIK3R3	ENST00000262741.5	9606	hsa-miR-6826-3p	2	3475	3481	-0.088	66	-0.066	72			Yes
		ENSG00000221823	PPP3R1	ENST00000234310.3	9606	hsa-miR-6826-3p	2	1993	1999	-0.237	89	-0.096	78			Yes
		ENSG00000188386	PPP3R2	ENST00000374806.1	9606	hsa-miR-6826-3p	2	2248	2254	-0.125	74	-0.125	82			Yes
		ENSG00000213341	CHUK	ENST00000370397.7	9606	hsa-miR-223-3p	2	917	923	-0.204	87	-0.098	78	MIRT005555	Functional MTI	Yes
		ENSG00000108984	MAP2K6	ENST00000590474.1	9606	hsa-miR-223-3p	2	11901	11907	-0.157	80	-0.002	24			Yes
		ENSG00000117020	AKT3	ENST00000366539.1	9606	hsa-miR-338-3p	2	5483	5489	-0.052	72	-0.003	45			Yes
		ENSG00000100030	MAPK1	ENST00000215832.6	9606	hsa-miR-338-3p	2	3351	3357	-0.241	96	-0.103	90			Yes
		ENSG00000115415	STAT1	ENST00000540176.1	9606	hsa-miR-338-3p	2	752	758	-0.103	86	-0.103	90			Yes
		ENSG00000198909	MAP3K3	ENST00000361357.3	9606	hsa-miR-23a-3p	2	1505	1511	-0.02	38	-0.02	57			Yes
		ENSG00000051382	PIK3CB	ENST00000477593.1	9606	hsa-miR-23a-3p	2	993	999	-0.159	87	-0.145	89			Yes
		ENSG00000198909	MAP3K3	ENST00000361357.3	9606	hsa-miR-9-5p	2	1804	1810	-0.02	55	-0.017	65	MIRT021476	Functional MTI (Weak)	Yes
		ENSG00000072736	NFATC3	ENST00000329524.4	9606	hsa-miR-9-5p	2	1423	1429	-0.062	77	-0.062	83	MIRT021368	Functional MTI (Weak)	Yes
		ENSG00000109320	NFKB1	ENST00000226574.4	9606	hsa-miR-9-5p	2	29	35	-0.199	94	-0.199	95	MIRT003193	Functional MTI, Functional MTI, Functional MTI, Functional MTI, Functional MTI, Functional MTI, Functional MTI	Yes
		ENSG00000117461	PIK3R3	ENST00000262741.5	9606	hsa-miR-9-5p	2	495	501	-0.253	96	-0.231	96			Yes
		ENSG00000171862	PTEN	ENST00000371953.3	9606	hsa-miR-9-5p	2	6330	6336	-0.181	93	-0.097	89			Yes
		ENSG00000142208	AKT1	ENST00000554581.1	9606	hsa-miR-3127-5p	2	1673	1679	-0.111	72	-0.002	30			Yes
		ENSG00000198851	CD3E	ENST00000361763.4	9606	hsa-miR-3127-5p	2	459	465	-0.219	89	-0.219	92			Yes
		ENSG00000146648	EGFR	ENST00000275493.2	9606	hsa-miR-3127-5p	2	2691	2697	-0.162	81	-0.138	84			Yes
		ENSG00000108984	MAP2K6	ENST00000590474.1	9606	hsa-miR-3127-5p	2	10449	10455	-0.132	76	-0.002	29			Yes
		ENSG00000108984	MAP2K6	ENST00000590474.1	9606	hsa-miR-3127-5p	2	316	322	-0.162	81	-0.03	54			Yes
		ENSG00000198909	MAP3K3	ENST00000361357.3	9606	hsa-miR-3127-5p	2	935	941	-0.117	73	-0.117	81			Yes
		ENSG00000156711	MAPK13	ENST00000373766.5	9606	hsa-miR-3127-5p	2	1392	1398	-0.138	77	-0.132	83			Yes
		ENSG00000101096	NFATC2	ENST00000371564.3	9606	hsa-miR-3127-5p	2	3173	3179	-0.137	77	-0.137	84			Yes
		ENSG00000124181	PLCG1	ENST00000244007.3	9606	hsa-miR-3127-5p	2	250	256	-0.21	88	-0.21	92			Yes
		ENSG00000179295	PTPN11	ENST00000351677.2	9606	hsa-miR-3127-5p	2	1493	1499	-0.14	77	-0.14	84			Yes
		ENSG00000111679	PTPN6	ENST00000456013.1	9606	hsa-miR-3127-5p	2	87	93	-0.26	92	-0.26	95			Yes
		ENSG00000132155	RAF1	ENST00000251849.4	9606	hsa-miR-3127-5p	2	362	368	-0.263	93	-0.263	95			Yes
		ENSG00000115085	ZAP70	ENST00000264972.5	9606	hsa-miR-3127-5p	2	246	252	-0.183	85	-0.183	89			Yes
		ENSG00000115085	ZAP70	ENST00000264972.5	9606	hsa-miR-3127-5p	2	289	295	-0.278	93	-0.278	95			Yes
		ENSG00000178562	CD28	ENST00000324106.8	9606	hsa-miR-4662a-5p	2	4318	4324	-0.214	92	0	14			Yes
		ENSG00000143924	EML4	ENST00000318522.5	9606	hsa-miR-4662a-5p	2	1218	1224	-0.041	31	-0.019	42			Yes
		ENSG00000100644	HIF1A	ENST00000323441.6	9606	hsa-miR-4662a-5p	2	431	437	-0.168	86	-0.168	91	MIRT536881	Functional MTI (Weak), Functional MTI (Weak)	Yes
		ENSG00000104365	IKBKB	ENST00000379708.3	9606	hsa-miR-4662a-5p	2	1377	1383	-0.233	94	-0.078	75			Yes
		ENSG00000133703	KRAS	ENST00000256078.4	9606	hsa-miR-4662a-5p	2	1447	1453	-0.089	63	-0.064	69			Yes
		ENSG00000100030	MAPK1	ENST00000215832.6	9606	hsa-miR-4662a-5p	2	2367	2373	-0.114	73	-0.05	63			Yes
		ENSG00000171862	PTEN	ENST00000371953.3	9606	hsa-miR-4662a-5p	2	6371	6377	-0.047	36	-0.008	32			Yes
		ENSG00000179295	PTPN11	ENST00000351677.2	9606	hsa-miR-4662a-5p	2	2384	2390	-0.043	33	-0.043	59			Yes
		ENSG00000132155	RAF1	ENST00000251849.4	9606	hsa-miR-4662a-5p	2	317	323	-0.02	13	-0.02	43			Yes
		ENSG00000115415	STAT1	ENST00000540176.1	9606	hsa-miR-4662a-5p	2	2178	2184	-0.242	94	-0.238	96			Yes
		ENSG00000174775	HRAS	ENST00000397594.1	9606	hsa-miR-628-5p	2	224	230	-0.067	72	-0.067	80			Yes
		ENSG00000096968	JAK2	ENST00000381652.3	9606	hsa-miR-628-5p	2	2785	2791	-0.21	93	-0.044	73			Yes
		ENSG00000100030	MAPK1	ENST00000215832.6	9606	hsa-miR-628-5p	2	1054	1060	-0.25	95	-0.238	96			Yes
		ENSG00000100030	MAPK1	ENST00000215832.6	9606	hsa-miR-628-5p	2	7223	7229	-0.02	46	0	33			Yes
		ENSG00000072736	NFATC3	ENST00000329524.4	9606	hsa-miR-628-5p	2	645	651	-0.139	86	-0.139	90			Yes
		ENSG00000124181	PLCG1	ENST00000244007.3	9606	hsa-miR-628-5p	2	3930	3936	-0.155	88	-0.004	45			Yes
		ENSG00000179295	PTPN11	ENST00000351677.2	9606	hsa-miR-628-5p	2	932	938	-0.02	46	-0.02	60			Yes
		ENSG00000150455	TIRAP	ENST00000392679.1	9606	hsa-miR-628-5p	2	624	630	-0.148	87	-0.148	91			Yes
		ENSG00000171094	ALK	ENST00000389048.3	9606	hsa-miR-1271-5p	2	107	113	-0.369	97	-0.369	98			Yes
		ENSG00000133703	KRAS	ENST00000256078.4	9606	hsa-miR-1271-5p	2	4329	4335	-0.413	98	-0.134	86			Yes
		ENSG00000169032	MAP2K1	ENST00000307102.5	9606	hsa-miR-1271-5p	2	131	137	-0.341	96	-0.341	97			Yes
		ENSG00000198793	MTOR	ENST00000376838.1	9606	hsa-miR-1271-5p	2	918	924	-0.392	97	-0.388	98			Yes
		ENSG00000221823	PPP3R1	ENST00000234310.3	9606	hsa-miR-1271-5p	2	421	427	-0.34	96	-0.34	97			Yes
		ENSG00000142208	AKT1	ENST00000554581.1	9606	hsa-miR-4690-3p	2	2270	2276	-0.02	38	0	29			Yes
		ENSG00000142208	AKT1	ENST00000554581.1	9606	hsa-miR-4690-3p	2	3218	3224	-0.02	38	0	29			Yes
		ENSG00000142208	AKT1	ENST00000554581.1	9606	hsa-miR-4690-3p	2	370	376	-0.02	38	-0.02	58			Yes
		ENSG00000105221	AKT2	ENST00000392038.2	9606	hsa-miR-4690-3p	2	244	250	-0.048	72	-0.048	79			Yes
		ENSG00000105221	AKT2	ENST00000392038.2	9606	hsa-miR-4690-3p	2	824	830	-0.02	38	-0.02	58			Yes
		ENSG00000168062	BATF2	ENST00000301887.4	9606	hsa-miR-4690-3p	2	382	388	-0.037	66	-0.037	75			Yes
		ENSG00000073009	IKBKG	ENST00000393549.2	9606	hsa-miR-4690-3p	2	1361	1367	-0.02	38	-0.02	58			Yes
		ENSG00000073009	IKBKG	ENST00000393549.2	9606	hsa-miR-4690-3p	2	455	461	-0.02	38	-0.02	58			Yes
		ENSG00000073009	IKBKG	ENST00000393549.2	9606	hsa-miR-4690-3p	2	848	854	-0.063	78	-0.063	84			Yes
		ENSG00000213658	LAT	ENST00000395461.3	9606	hsa-miR-4690-3p	2	422	428	-0.124	90	-0.015	52			Yes
		ENSG00000126934	MAP2K2	ENST00000262948.5	9606	hsa-miR-4690-3p	2	1095	1101	-0.02	38	-0.001	31			Yes
		ENSG00000126934	MAP2K2	ENST00000262948.5	9606	hsa-miR-4690-3p	2	1261	1267	-0.02	38	-0.001	31			Yes
		ENSG00000198909	MAP3K3	ENST00000361357.3	9606	hsa-miR-4690-3p	2	441	447	-0.02	38	-0.02	58			Yes
		ENSG00000100030	MAPK1	ENST00000215832.6	9606	hsa-miR-4690-3p	2	5499	5505	-0.02	38	0	27			Yes
		ENSG00000100030	MAPK1	ENST00000215832.6	9606	hsa-miR-4690-3p	2	6837	6843	-0.02	38	0	27			Yes
		ENSG00000156711	MAPK13	ENST00000373766.5	9606	hsa-miR-4690-3p	2	3272	3278	-0.02	38	-0.019	57	MIRT462716	Functional MTI (Weak)	Yes
		ENSG00000156711	MAPK13	ENST00000373766.5	9606	hsa-miR-4690-3p	2	3476	3482	-0.02	38	-0.019	57	MIRT462716	Functional MTI (Weak)	Yes
		ENSG00000172936	MYD88	ENST00000495303.1	9606	hsa-miR-4690-3p	2	853	859	-0.022	53	-0.022	65			Yes
		ENSG00000131196	NFATC1	ENST00000253506.5	9606	hsa-miR-4690-3p	2	589	595	-0.035	65	-0.035	74			Yes
		ENSG00000100906	NFKBIA	ENST00000216797.5	9606	hsa-miR-4690-3p	2	982	988	-0.134	91	-0.008	44			Yes
		ENSG00000104825	NFKBIB	ENST00000392079.3	9606	hsa-miR-4690-3p	2	44	50	-0.02	38	-0.02	58			Yes
		ENSG00000121879	PIK3CA	ENST00000263967.3	9606	hsa-miR-4690-3p	2	3527	3533	-0.02	38	-0.001	32			Yes
		ENSG00000121879	PIK3CA	ENST00000263967.3	9606	hsa-miR-4690-3p	2	3926	3932	-0.02	38	-0.001	32			Yes
		ENSG00000171608	PIK3CD	ENST00000536656.1	9606	hsa-miR-4690-3p	2	967	973	-0.02	38	-0.02	58	MIRT771085	Functional MTI (Weak)	Yes
		ENSG00000105647	PIK3R2	ENST00000222254.8	9606	hsa-miR-4690-3p	2	388	394	-0.02	38	-0.02	58			Yes
		ENSG00000117461	PIK3R3	ENST00000262741.5	9606	hsa-miR-4690-3p	2	2242	2248	-0.038	66	-0.029	69			Yes
		ENSG00000124181	PLCG1	ENST00000244007.3	9606	hsa-miR-4690-3p	2	730	736	-0.02	38	-0.01	46			Yes
		ENSG00000179295	PTPN11	ENST00000351677.2	9606	hsa-miR-4690-3p	2	891	897	-0.02	38	-0.02	58			Yes
		ENSG00000168610	STAT3	ENST00000585517.1	9606	hsa-miR-4690-3p	2	1806	1812	-0.02	38	-0.018	55			Yes
		ENSG00000136869	TLR4	ENST00000355622.6	9606	hsa-miR-4690-3p	2	6512	6518	-0.02	38	0	0			Yes
		ENSG00000115085	ZAP70	ENST00000264972.5	9606	hsa-miR-4690-3p	2	108	114	-0.02	38	-0.02	58			Yes
		ENSG00000115085	ZAP70	ENST00000264972.5	9606	hsa-miR-4690-3p	2	225	231	-0.02	38	-0.02	58			Yes
		ENSG00000198909	MAP3K3	ENST00000361357.3	9606	hsa-miR-23b-3p	2	1505	1511	-0.02	39	-0.02	57			Yes
		ENSG00000051382	PIK3CB	ENST00000477593.1	9606	hsa-miR-23b-3p	2	993	999	-0.159	87	-0.145	89			Yes
		ENSG00000204435	CSNK2B	ENST00000375885.4	9606	hsa-miR-3688-5p	2	47	53	-0.349	97	-0.349	98			Yes
		ENSG00000138798	EGF	ENST00000265171.5	9606	hsa-miR-3688-5p	2	2896	2902	-0.02	18	0	0			Yes
		ENSG00000108984	MAP2K6	ENST00000590474.1	9606	hsa-miR-3688-5p	2	3100	3106	-0.192	86	-0.031	51			Yes
		ENSG00000108984	MAP2K6	ENST00000590474.1	9606	hsa-miR-3688-5p	2	6939	6945	-0.092	67	-0.015	39			Yes
		ENSG00000108984	MAP2K6	ENST00000590474.1	9606	hsa-miR-3688-5p	2	9728	9734	-0.027	25	-0.004	27			Yes
		ENSG00000188130	MAPK12	ENST00000395780.1	9606	hsa-miR-3688-5p	2	66	72	-0.183	85	-0.183	91			Yes
		ENSG00000112062	MAPK14	ENST00000229795.3	9606	hsa-miR-3688-5p	2	368	374	-0.159	81	-0.154	88			Yes
		ENSG00000171608	PIK3CD	ENST00000536656.1	9606	hsa-miR-3688-5p	2	1532	1538	-0.02	18	-0.02	43			Yes
		ENSG00000107758	PPP3CB	ENST00000360663.5	9606	hsa-miR-3688-5p	2	1209	1215	-0.173	84	-0.159	88			Yes
		ENSG00000136869	TLR4	ENST00000355622.6	9606	hsa-miR-3688-5p	2	9627	9633	-0.02	18	0	0			Yes
		ENSG00000120217	CD274	ENST00000381573.4	9606	hsa-miR-6503-5p	2	921	927	-0.278	94	-0.264	95			Yes
		ENSG00000174775	HRAS	ENST00000397594.1	9606	hsa-miR-6503-5p	2	389	395	-0.217	89	-0.217	92			Yes
		ENSG00000133703	KRAS	ENST00000256078.4	9606	hsa-miR-6503-5p	2	838	844	-0.155	82	-0.11	82			Yes
		ENSG00000100030	MAPK1	ENST00000215832.6	9606	hsa-miR-6503-5p	2	5071	5077	-0.078	67	-0.001	25			Yes
		ENSG00000100030	MAPK1	ENST00000215832.6	9606	hsa-miR-6503-5p	2	9261	9267	-0.094	71	-0.001	26			Yes
		ENSG00000101096	NFATC2	ENST00000371564.3	9606	hsa-miR-6503-5p	2	4221	4227	-0.093	71	-0.093	79			Yes
		ENSG00000188389	PDCD1	ENST00000334409.5	9606	hsa-miR-6503-5p	2	27	33	-0.257	92	-0.257	95			Yes
		ENSG00000121879	PIK3CA	ENST00000263967.3	9606	hsa-miR-6503-5p	2	3520	3526	-0.1	72	-0.004	34			Yes
		ENSG00000136869	TLR4	ENST00000355622.6	9606	hsa-miR-6503-5p	2	4501	4507	-0.051	56	0	0			Yes
		ENSG00000117020	AKT3	ENST00000366539.1	9606	hsa-miR-3688-3p	2	2901	2907	-0.099	83	-0.092	88			Yes
		ENSG00000120217	CD274	ENST00000381573.4	9606	hsa-miR-3688-3p	2	1458	1464	-0.054	68	-0.052	78			Yes
		ENSG00000178562	CD28	ENST00000324106.8	9606	hsa-miR-3688-3p	2	4280	4286	-0.022	43	0	0			Yes
		ENSG00000167286	CD3D	ENST00000300692.4	9606	hsa-miR-3688-3p	2	413	419	-0.026	46	0	0			Yes
		ENSG00000146648	EGFR	ENST00000275493.2	9606	hsa-miR-3688-3p	2	5052	5058	-0.02	29	-0.017	52			Yes
		ENSG00000146648	EGFR	ENST00000275493.2	9606	hsa-miR-3688-3p	2	5136	5142	-0.02	29	-0.017	52			Yes
		ENSG00000143924	EML4	ENST00000318522.5	9606	hsa-miR-3688-3p	2	110	116	-0.032	53	-0.032	68			Yes
		ENSG00000170345	FOS	ENST00000303562.4	9606	hsa-miR-3688-3p	2	614	620	-0.114	86	-0.112	90			Yes
		ENSG00000104365	IKBKB	ENST00000379708.3	9606	hsa-miR-3688-3p	2	1208	1214	-0.02	29	-0.019	54			Yes
		ENSG00000096968	JAK2	ENST00000381652.3	9606	hsa-miR-3688-3p	2	1953	1959	-0.089	80	-0.031	68			Yes
		ENSG00000096968	JAK2	ENST00000381652.3	9606	hsa-miR-3688-3p	2	2172	2178	-0.02	29	-0.007	40			Yes
		ENSG00000133703	KRAS	ENST00000256078.4	9606	hsa-miR-3688-3p	2	3884	3890	-0.085	79	-0.03	66			Yes
		ENSG00000133703	KRAS	ENST00000256078.4	9606	hsa-miR-3688-3p	2	4476	4482	-0.047	64	-0.017	51			Yes
		ENSG00000108984	MAP2K6	ENST00000590474.1	9606	hsa-miR-3688-3p	2	10813	10819	-0.02	29	0	23			Yes
		ENSG00000108984	MAP2K6	ENST00000590474.1	9606	hsa-miR-3688-3p	2	5996	6002	-0.054	68	-0.009	42			Yes
		ENSG00000100030	MAPK1	ENST00000215832.6	9606	hsa-miR-3688-3p	2	6491	6497	-0.02	29	0	21			Yes
		ENSG00000156711	MAPK13	ENST00000373766.5	9606	hsa-miR-3688-3p	2	1234	1240	-0.032	53	-0.031	68			Yes
		ENSG00000156711	MAPK13	ENST00000373766.5	9606	hsa-miR-3688-3p	2	4314	4320	-0.02	29	-0.019	54			Yes
		ENSG00000112062	MAPK14	ENST00000229795.3	9606	hsa-miR-3688-3p	2	1767	1773	-0.046	63	-0.043	74			Yes
		ENSG00000112062	MAPK14	ENST00000229795.3	9606	hsa-miR-3688-3p	2	3386	3392	-0.02	29	0	21			Yes
		ENSG00000101096	NFATC2	ENST00000371564.3	9606	hsa-miR-3688-3p	2	2264	2270	-0.03	49	-0.03	67			Yes
		ENSG00000101096	NFATC2	ENST00000371564.3	9606	hsa-miR-3688-3p	2	4179	4185	-0.02	29	-0.02	56			Yes
		ENSG00000121879	PIK3CA	ENST00000263967.3	9606	hsa-miR-3688-3p	2	3262	3268	-0.02	29	-0.001	27			Yes
		ENSG00000121879	PIK3CA	ENST00000263967.3	9606	hsa-miR-3688-3p	2	486	492	-0.073	76	-0.048	76			Yes
		ENSG00000051382	PIK3CB	ENST00000477593.1	9606	hsa-miR-3688-3p	2	562	568	-0.098	83	-0.093	88			Yes
		ENSG00000145675	PIK3R1	ENST00000521381.1	9606	hsa-miR-3688-3p	2	1684	1690	-0.02	29	-0.019	54			Yes
		ENSG00000117461	PIK3R3	ENST00000262741.5	9606	hsa-miR-3688-3p	2	1732	1738	-0.039	59	-0.029	66			Yes
		ENSG00000107758	PPP3CB	ENST00000360663.5	9606	hsa-miR-3688-3p	2	394	400	-0.101	83	-0.101	89			Yes
		ENSG00000065675	PRKCQ	ENST00000263125.5	9606	hsa-miR-3688-3p	2	720	726	-0.04	59	-0.04	73			Yes
		ENSG00000171862	PTEN	ENST00000371953.3	9606	hsa-miR-3688-3p	2	4227	4233	-0.02	29	-0.012	46			Yes
		ENSG00000171862	PTEN	ENST00000371953.3	9606	hsa-miR-3688-3p	2	4655	4661	-0.02	29	-0.012	46			Yes
		ENSG00000171862	PTEN	ENST00000371953.3	9606	hsa-miR-3688-3p	2	6045	6051	-0.074	76	-0.041	73			Yes
		ENSG00000108443	RPS6KB1	ENST00000225577.4	9606	hsa-miR-3688-3p	2	1421	1427	-0.02	29	-0.02	56			Yes
		ENSG00000115415	STAT1	ENST00000540176.1	9606	hsa-miR-3688-3p	2	2052	2058	-0.11	85	-0.108	90			Yes
		ENSG00000150455	TIRAP	ENST00000392679.1	9606	hsa-miR-3688-3p	2	5093	5099	-0.111	85	-0.02	55			Yes
		ENSG00000136869	TLR4	ENST00000355622.6	9606	hsa-miR-3688-3p	2	1669	1675	-0.143	90	-0.143	93			Yes
		ENSG00000136869	TLR4	ENST00000355622.6	9606	hsa-miR-3688-3p	2	2376	2382	-0.02	29	-0.01	45			Yes
		ENSG00000136869	TLR4	ENST00000355622.6	9606	hsa-miR-3688-3p	2	3468	3474	-0.114	86	0	0			Yes
		ENSG00000136869	TLR4	ENST00000355622.6	9606	hsa-miR-3688-3p	2	3894	3900	-0.02	29	0	0			Yes
		ENSG00000198909	MAP3K3	ENST00000361357.3	9606	hsa-miR-150-5p	2	1293	1299	-0.02	37	-0.02	66			Yes
		ENSG00000051382	PIK3CB	ENST00000477593.1	9606	hsa-miR-150-5p	2	1209	1215	-0.082	86	-0.075	90			Yes
		ENSG00000112062	MAPK14	ENST00000229795.3	9606	hsa-miR-27a-3p	2	33	39	-0.098	81	-0.098	86	MIRT731592	Functional MTI	Yes
		ENSG00000105221	AKT2	ENST00000392038.2	9606	hsa-miR-6764-3p	2	2228	2234	-0.02	50	-0.004	44			Yes
		ENSG00000117020	AKT3	ENST00000366539.1	9606	hsa-miR-6764-3p	2	4125	4131	-0.02	50	-0.003	43			Yes
		ENSG00000010610	CD4	ENST00000011653.4	9606	hsa-miR-6764-3p	2	690	696	-0.171	92	-0.171	94			Yes
		ENSG00000010610	CD4	ENST00000011653.4	9606	hsa-miR-6764-3p	2	982	988	-0.066	77	-0.066	83			Yes
		ENSG00000146648	EGFR	ENST00000275493.2	9606	hsa-miR-6764-3p	2	3635	3641	-0.02	50	-0.017	61			Yes
		ENSG00000143924	EML4	ENST00000318522.5	9606	hsa-miR-6764-3p	2	361	367	-0.21	95	-0.21	96			Yes
		ENSG00000108984	MAP2K6	ENST00000590474.1	9606	hsa-miR-6764-3p	2	3041	3047	-0.077	79	-0.013	57			Yes
		ENSG00000108984	MAP2K6	ENST00000590474.1	9606	hsa-miR-6764-3p	2	3440	3446	-0.145	90	-0.024	66			Yes
		ENSG00000100030	MAPK1	ENST00000215832.6	9606	hsa-miR-6764-3p	2	9320	9326	-0.064	76	-0.001	35			Yes
		ENSG00000213281	NRAS	ENST00000369535.4	9606	hsa-miR-6764-3p	2	3275	3281	-0.221	95	-0.069	83			Yes
		ENSG00000117461	PIK3R3	ENST00000262741.5	9606	hsa-miR-6764-3p	2	3090	3096	-0.02	50	-0.015	59			Yes
		ENSG00000124181	PLCG1	ENST00000244007.3	9606	hsa-miR-6764-3p	2	1488	1494	-0.041	67	-0.005	45			Yes
		ENSG00000138814	PPP3CA	ENST00000512215.1	9606	hsa-miR-6764-3p	2	1798	1804	-0.233	96	-0.178	95			Yes
		ENSG00000179295	PTPN11	ENST00000351677.2	9606	hsa-miR-6764-3p	2	3735	3741	-0.175	93	-0.175	95			Yes
		ENSG00000115415	STAT1	ENST00000540176.1	9606	hsa-miR-6764-3p	2	1387	1393	-0.111	86	-0.111	90			Yes
		ENSG00000112062	MAPK14	ENST00000229795.3	9606	hsa-miR-27b-3p	2	33	39	-0.098	81	-0.098	86			Yes
		ENSG00000100030	MAPK1	ENST00000215832.6	9606	hsa-miR-128-3p	2	1260	1266	-0.13	85	-0.117	87			Yes
		ENSG00000145675	PIK3R1	ENST00000521381.1	9606	hsa-miR-128-3p	2	485	491	-0.125	84	-0.125	88	MIRT733521	Functional MTI	Yes
		ENSG00000105221	AKT2	ENST00000392038.2	9606	hsa-miR-150-3p	2	612	618	-0.054	36	-0.054	56			Yes
		ENSG00000198821	CD247	ENST00000362089.5	9606	hsa-miR-150-3p	2	651	657	-0.235	86	-0.235	90			Yes
		ENSG00000167286	CD3D	ENST00000300692.4	9606	hsa-miR-150-3p	2	3970	3976	-0.087	51	0	7			Yes
		ENSG00000138798	EGF	ENST00000265171.5	9606	hsa-miR-150-3p	2	1900	1906	-0.123	62	0	10			Yes
		ENSG00000146648	EGFR	ENST00000275493.2	9606	hsa-miR-150-3p	2	3632	3638	-0.02	11	-0.017	35			Yes
		ENSG00000096968	JAK2	ENST00000381652.3	9606	hsa-miR-150-3p	2	2041	2047	-0.154	70	-0.053	56			Yes
		ENSG00000100030	MAPK1	ENST00000215832.6	9606	hsa-miR-150-3p	2	737	743	-0.152	69	-0.145	79			Yes
		ENSG00000112062	MAPK14	ENST00000229795.3	9606	hsa-miR-150-3p	2	9136	9142	-0.069	44	-0.001	14			Yes
		ENSG00000172936	MYD88	ENST00000495303.1	9606	hsa-miR-150-3p	2	1356	1362	-0.263	89	-0.259	92			Yes
		ENSG00000171862	PTEN	ENST00000371953.3	9606	hsa-miR-150-3p	2	2661	2667	-0.02	11	-0.014	33			Yes
		ENSG00000179295	PTPN11	ENST00000351677.2	9606	hsa-miR-150-3p	2	3732	3738	-0.12	61	-0.12	75			Yes
		ENSG00000100030	MAPK1	ENST00000215832.6	9606	hsa-miR-194-5p	2	2227	2233	-0.05	58	-0.022	57			Yes
		ENSG00000115415	STAT1	ENST00000540176.1	9606	hsa-miR-194-5p	2	1248	1254	-0.107	78	-0.107	85			Yes
		ENSG00000117020	AKT3	ENST00000366539.1	9606	hsa-miR-224-5p	2	1860	1866	-0.102	86	-0.095	90			Yes
		ENSG00000117461	PIK3R3	ENST00000262741.5	9606	hsa-miR-224-5p	2	3204	3210	-0.099	85	-0.074	88			Yes
		ENSG00000159128	IFNGR2	ENST00000290219.6	9606	hsa-miR-2115-3p	1	302	308	-0.156	89	-0.156	93			Yes
		ENSG00000121879	PIK3CA	ENST00000263967.3	9606	hsa-miR-2115-3p	1	1539	1545	-0.073	70	-0.006	36			Yes
		ENSG00000145675	PIK3R1	ENST00000521381.1	9606	hsa-miR-2115-3p	1	2995	3001	-0.07	69	-0.065	79			Yes
		ENSG00000107758	PPP3CB	ENST00000360663.5	9606	hsa-miR-2115-3p	1	179	185	-0.194	93	-0.194	95			Yes
		ENSG00000168610	STAT3	ENST00000585517.1	9606	hsa-miR-2115-3p	1	2514	2520	-0.079	73	-0.006	36			Yes
		ENSG00000142208	AKT1	ENST00000554581.1	9606	hsa-miR-199b-5p	1	1898	1904	-0.01	31	0	30			Yes
		ENSG00000117020	AKT3	ENST00000366539.1	9606	hsa-miR-199b-5p	1	3745	3751	-0.05	62	-0.008	46			Yes
		ENSG00000167286	CD3D	ENST00000300692.4	9606	hsa-miR-199b-5p	1	2212	2218	-0.012	35	0	0			Yes
		ENSG00000198851	CD3E	ENST00000361763.4	9606	hsa-miR-199b-5p	1	550	556	-0.137	82	-0.137	87			Yes
		ENSG00000101266	CSNK2A1	ENST00000349736.5	9606	hsa-miR-199b-5p	1	2145	2151	-0.119	80	-0.005	42	MIRT738737	Functional MTI (Weak)	Yes
		ENSG00000133703	KRAS	ENST00000256078.4	9606	hsa-miR-199b-5p	1	1618	1624	-0.156	85	-0.111	84			Yes
		ENSG00000198909	MAP3K3	ENST00000361357.3	9606	hsa-miR-199b-5p	1	880	886	-0.01	31	-0.01	48			Yes
		ENSG00000100030	MAPK1	ENST00000215832.6	9606	hsa-miR-199b-5p	1	7200	7206	-0.019	40	0	28			Yes
		ENSG00000051382	PIK3CB	ENST00000477593.1	9606	hsa-miR-199b-5p	1	1416	1422	-0.01	31	0	0			Yes
		ENSG00000124181	PLCG1	ENST00000244007.3	9606	hsa-miR-199b-5p	1	3849	3855	-0.01	31	0	31			Yes
		ENSG00000108443	RPS6KB1	ENST00000225577.4	9606	hsa-miR-199b-5p	1	887	893	-0.048	61	-0.048	72			Yes
		ENSG00000117461	PIK3R3	ENST00000262741.5	9606	hsa-miR-25-3p	1	3507	3513	-0.148	88	-0.11	88			Yes
		ENSG00000117461	PIK3R3	ENST00000262741.5	9606	hsa-miR-25-3p	1	3521	3527	-0.191	91	-0.141	91			Yes
		ENSG00000108443	RPS6KB1	ENST00000225577.4	9606	hsa-miR-25-3p	1	2506	2512	-0.11	84	-0.11	88			Yes
		ENSG00000120217	CD274	ENST00000381573.4	9606	hsa-miR-25-3p	1	1023	1029	-0.023	64	-0.022	71			Yes
		ENSG00000146648	EGFR	ENST00000275493.2	9606	hsa-miR-25-3p	1	4241	4247	-0.01	40	-0.009	57			Yes
		ENSG00000177606	JUN	ENST00000371222.2	9606	hsa-miR-25-3p	1	367	373	-0.064	76	-0.064	82			Yes
		ENSG00000108984	MAP2K6	ENST00000590474.1	9606	hsa-miR-25-3p	1	4575	4581	-0.01	40	-0.002	47			Yes
		ENSG00000072736	NFATC3	ENST00000329524.4	9606	hsa-miR-25-3p	1	2096	2102	-0.01	40	-0.01	59			Yes
		ENSG00000065675	PRKCQ	ENST00000263125.5	9606	hsa-miR-25-3p	1	307	313	-0.04	70	-0.04	78			Yes
		ENSG00000108443	RPS6KB1	ENST00000225577.4	9606	hsa-miR-25-3p	1	736	742	-0.01	40	-0.01	59			Yes
		ENSG00000243414	TICAM2	ENST00000408996.4	9606	hsa-miR-25-3p	1	433	439	-0.01	40	-0.007	56			Yes
		ENSG00000136869	TLR4	ENST00000355622.6	9606	hsa-miR-25-3p	1	2681	2687	-0.066	77	-0.034	76			Yes
		ENSG00000105221	AKT2	ENST00000392038.2	9606	hsa-miR-582-3p	1	3319	3325	-0.086	77	-0.001	27			Yes
		ENSG00000100644	HIF1A	ENST00000323441.6	9606	hsa-miR-582-3p	1	3313	3319	-0.01	24	0	21			Yes
		ENSG00000111537	IFNG	ENST00000229135.3	9606	hsa-miR-582-3p	1	351	357	-0.197	92	-0.197	95			Yes
		ENSG00000133703	KRAS	ENST00000256078.4	9606	hsa-miR-582-3p	1	1076	1082	-0.053	65	-0.038	69			Yes
		ENSG00000213281	NRAS	ENST00000369535.4	9606	hsa-miR-582-3p	1	1299	1305	-0.124	84	-0.042	71			Yes
		ENSG00000121879	PIK3CA	ENST00000263967.3	9606	hsa-miR-582-3p	1	4853	4859	-0.034	51	-0.002	30			Yes
		ENSG00000051382	PIK3CB	ENST00000477593.1	9606	hsa-miR-582-3p	1	2635	2641	-0.105	81	0	0			Yes
		ENSG00000117461	PIK3R3	ENST00000262741.5	9606	hsa-miR-582-3p	1	1798	1804	-0.039	55	-0.029	63			Yes
		ENSG00000138814	PPP3CA	ENST00000512215.1	9606	hsa-miR-582-3p	1	1787	1793	-0.01	24	-0.008	42			Yes
		ENSG00000172575	RASGRP1	ENST00000559830.1	9606	hsa-miR-582-3p	1	2016	2022	-0.048	62	-0.015	51			Yes
		ENSG00000108443	RPS6KB1	ENST00000225577.4	9606	hsa-miR-582-3p	1	2247	2253	-0.01	24	-0.01	45			Yes
		ENSG00000150455	TIRAP	ENST00000392679.1	9606	hsa-miR-582-3p	1	2063	2069	-0.044	59	-0.023	59			Yes
		ENSG00000136869	TLR4	ENST00000355622.6	9606	hsa-miR-582-3p	1	6040	6046	-0.01	24	0	0			Yes
		ENSG00000175104	TRAF6	ENST00000526995.1	9606	hsa-miR-582-3p	1	2410	2416	-0.062	69	-0.017	52			Yes
		ENSG00000175104	TRAF6	ENST00000526995.1	9606	hsa-miR-582-3p	1	256	262	-0.126	85	-0.126	90			Yes
		ENSG00000117020	AKT3	ENST00000366539.1	9606	hsa-miR-145-3p	1	2714	2720	-0.013	32	-0.012	50			Yes
		ENSG00000108984	MAP2K6	ENST00000590474.1	9606	hsa-miR-145-3p	1	10689	10695	-0.01	23	0	25			Yes
		ENSG00000100030	MAPK1	ENST00000215832.6	9606	hsa-miR-145-3p	1	9017	9023	-0.01	23	0	23			Yes
		ENSG00000179295	PTPN11	ENST00000351677.2	9606	hsa-miR-145-3p	1	2571	2577	-0.02	36	-0.02	56			Yes
		ENSG00000173039	RELA	ENST00000525693.1	9606	hsa-miR-145-3p	1	110	116	-0.119	83	-0.119	89			Yes
		ENSG00000136869	TLR4	ENST00000355622.6	9606	hsa-miR-145-3p	1	9942	9948	-0.061	68	0	0			Yes
		ENSG00000100030	MAPK1	ENST00000215832.6	9606	hsa-miR-4676-3p	1	3159	3165	-0.069	74	-0.031	71			Yes
		ENSG00000213341	CHUK	ENST00000370397.7	9606	hsa-miR-4676-3p	1	580	586	-0.114	84	-0.114	90			Yes
		ENSG00000027697	IFNGR1	ENST00000367739.4	9606	hsa-miR-4676-3p	1	261	267	-0.132	87	-0.132	91			Yes
		ENSG00000096968	JAK2	ENST00000381652.3	9606	hsa-miR-4676-3p	1	2777	2783	-0.063	72	-0.014	54			Yes
		ENSG00000133703	KRAS	ENST00000256078.4	9606	hsa-miR-4676-3p	1	2314	2320	-0.01	27	-0.007	46			Yes
		ENSG00000100030	MAPK1	ENST00000215832.6	9606	hsa-miR-4676-3p	1	6479	6485	-0.012	32	0	25			Yes
		ENSG00000072736	NFATC3	ENST00000329524.4	9606	hsa-miR-4676-3p	1	2907	2913	-0.158	90	-0.003	39			Yes
		ENSG00000121879	PIK3CA	ENST00000263967.3	9606	hsa-miR-4676-3p	1	4790	4796	-0.01	27	0	30			Yes
		ENSG00000121879	PIK3CA	ENST00000263967.3	9606	hsa-miR-4676-3p	1	5559	5565	-0.093	80	-0.004	40			Yes
		ENSG00000175104	TRAF6	ENST00000526995.1	9606	hsa-miR-4676-3p	1	1799	1805	-0.01	27	-0.003	38			Yes
		ENSG00000117020	AKT3	ENST00000366539.1	9606	hsa-miR-643	1	5126	5132	-0.046	52	-0.003	32			Yes
		ENSG00000010610	CD4	ENST00000011653.4	9606	hsa-miR-643	1	375	381	-0.079	68	-0.079	80			Yes
		ENSG00000138798	EGF	ENST00000265171.5	9606	hsa-miR-643	1	719	725	-0.12	80	-0.12	88			Yes
		ENSG00000146648	EGFR	ENST00000275493.2	9606	hsa-miR-643	1	3616	3622	-0.01	18	-0.009	40			Yes
		ENSG00000073009	IKBKG	ENST00000393549.2	9606	hsa-miR-643	1	2385	2391	-0.01	18	-0.01	41			Yes
		ENSG00000096968	JAK2	ENST00000381652.3	9606	hsa-miR-643	1	2017	2023	-0.083	70	-0.029	60			Yes
		ENSG00000108984	MAP2K6	ENST00000590474.1	9606	hsa-miR-643	1	10198	10204	-0.09	72	-0.015	47			Yes
		ENSG00000112062	MAPK14	ENST00000229795.3	9606	hsa-miR-643	1	6401	6407	-0.01	18	0	17	MIRT724875	Functional MTI (Weak)	Yes
		ENSG00000112062	MAPK14	ENST00000229795.3	9606	hsa-miR-643	1	7318	7324	-0.042	49	-0.001	23	MIRT724875	Functional MTI (Weak)	Yes
		ENSG00000101096	NFATC2	ENST00000371564.3	9606	hsa-miR-643	1	3695	3701	-0.01	18	-0.01	41			Yes
		ENSG00000188386	PPP3R2	ENST00000374806.1	9606	hsa-miR-643	1	2073	2079	-0.043	50	-0.043	67			Yes
		ENSG00000150455	TIRAP	ENST00000392679.1	9606	hsa-miR-643	1	5140	5146	-0.058	59	-0.011	43			Yes
		ENSG00000175104	TRAF6	ENST00000526995.1	9606	hsa-miR-643	1	6026	6032	-0.109	77	-0.005	34			Yes
		ENSG00000175104	TRAF6	ENST00000526995.1	9606	hsa-miR-643	1	843	849	-0.076	67	-0.033	62			Yes
		ENSG00000142208	AKT1	ENST00000554581.1	9606	hsa-miR-2115-5p	1	1057	1063	-0.129	70	-0.003	20			Yes
		ENSG00000142208	AKT1	ENST00000554581.1	9606	hsa-miR-2115-5p	1	2989	2995	-0.213	88	-0.004	23			Yes
		ENSG00000117020	AKT3	ENST00000366539.1	9606	hsa-miR-2115-5p	1	558	564	-0.232	90	-0.232	93			Yes
		ENSG00000168062	BATF2	ENST00000301887.4	9606	hsa-miR-2115-5p	1	41	47	-0.145	74	-0.145	83			Yes
		ENSG00000120217	CD274	ENST00000381573.4	9606	hsa-miR-2115-5p	1	880	886	-0.166	79	-0.158	85			Yes
		ENSG00000100644	HIF1A	ENST00000323441.6	9606	hsa-miR-2115-5p	1	2493	2499	-0.171	80	-0.002	19			Yes
		ENSG00000174775	HRAS	ENST00000397594.1	9606	hsa-miR-2115-5p	1	323	329	-0.273	94	-0.273	95			Yes
		ENSG00000108984	MAP2K6	ENST00000590474.1	9606	hsa-miR-2115-5p	1	1436	1442	-0.172	81	-0.031	47			Yes
		ENSG00000108984	MAP2K6	ENST00000590474.1	9606	hsa-miR-2115-5p	1	1912	1918	-0.236	91	-0.037	51			Yes
		ENSG00000108984	MAP2K6	ENST00000590474.1	9606	hsa-miR-2115-5p	1	6930	6936	-0.115	67	-0.019	37			Yes
		ENSG00000156711	MAPK13	ENST00000373766.5	9606	hsa-miR-2115-5p	1	3455	3461	-0.111	66	-0.106	76			Yes
		ENSG00000172936	MYD88	ENST00000495303.1	9606	hsa-miR-2115-5p	1	708	714	-0.034	29	-0.034	49			Yes
		ENSG00000101096	NFATC2	ENST00000371564.3	9606	hsa-miR-2115-5p	1	2397	2403	-0.186	83	-0.186	88			Yes
		ENSG00000072736	NFATC3	ENST00000329524.4	9606	hsa-miR-2115-5p	1	1582	1588	-0.113	67	-0.113	78			Yes
		ENSG00000146232	NFKBIE	ENST00000275015.5	9606	hsa-miR-2115-5p	1	337	343	-0.323	96	-0.323	97			Yes
		ENSG00000179295	PTPN11	ENST00000351677.2	9606	hsa-miR-2115-5p	1	286	292	-0.166	79	-0.166	86			Yes
		ENSG00000115415	STAT1	ENST00000540176.1	9606	hsa-miR-2115-5p	1	1381	1387	-0.165	79	-0.165	86			Yes
		ENSG00000175104	TRAF6	ENST00000526995.1	9606	hsa-miR-2115-5p	1	3707	3713	-0.059	46	-0.011	30			Yes
		ENSG00000105221	AKT2	ENST00000392038.2	9606	hsa-miR-30e-3p	1	972	978	-0.01	38	-0.01	59			Yes
		ENSG00000117020	AKT3	ENST00000366539.1	9606	hsa-miR-30e-3p	1	5243	5249	-0.05	78	-0.003	49			Yes
		ENSG00000120217	CD274	ENST00000381573.4	9606	hsa-miR-30e-3p	1	1306	1312	-0.025	65	-0.024	76			Yes
		ENSG00000178562	CD28	ENST00000324106.8	9606	hsa-miR-30e-3p	1	4355	4361	-0.01	38	0	0			Yes
		ENSG00000167286	CD3D	ENST00000300692.4	9606	hsa-miR-30e-3p	1	4536	4542	-0.024	65	0	0			Yes
		ENSG00000213341	CHUK	ENST00000370397.7	9606	hsa-miR-30e-3p	1	858	864	-0.057	80	-0.028	78			Yes
		ENSG00000101266	CSNK2A1	ENST00000349736.5	9606	hsa-miR-30e-3p	1	225	231	-0.01	38	-0.01	59			Yes
		ENSG00000143924	EML4	ENST00000318522.5	9606	hsa-miR-30e-3p	1	430	436	-0.01	38	-0.01	59			Yes
		ENSG00000104365	IKBKB	ENST00000379708.3	9606	hsa-miR-30e-3p	1	1312	1318	-0.062	81	-0.058	86			Yes
		ENSG00000073009	IKBKG	ENST00000393549.2	9606	hsa-miR-30e-3p	1	3726	3732	-0.01	38	-0.01	59			Yes
		ENSG00000162434	JAK1	ENST00000342505.4	9606	hsa-miR-30e-3p	1	1121	1127	-0.01	38	-0.01	59			Yes
		ENSG00000096968	JAK2	ENST00000381652.3	9606	hsa-miR-30e-3p	1	311	317	-0.01	38	-0.01	59			Yes
		ENSG00000177606	JUN	ENST00000371222.2	9606	hsa-miR-30e-3p	1	703	709	-0.064	82	-0.018	69			Yes
		ENSG00000108984	MAP2K6	ENST00000590474.1	9606	hsa-miR-30e-3p	1	10259	10265	-0.01	38	0	39			Yes
		ENSG00000108984	MAP2K6	ENST00000590474.1	9606	hsa-miR-30e-3p	1	5147	5153	-0.01	38	-0.002	45			Yes
		ENSG00000156711	MAPK13	ENST00000373766.5	9606	hsa-miR-30e-3p	1	3501	3507	-0.01	38	-0.01	58			Yes
		ENSG00000112062	MAPK14	ENST00000229795.3	9606	hsa-miR-30e-3p	1	1319	1325	-0.026	66	-0.025	76			Yes
		ENSG00000072736	NFATC3	ENST00000329524.4	9606	hsa-miR-30e-3p	1	2524	2530	-0.044	76	-0.043	83			Yes
		ENSG00000109320	NFKB1	ENST00000226574.4	9606	hsa-miR-30e-3p	1	560	566	-0.041	75	-0.041	83			Yes
		ENSG00000104825	NFKBIB	ENST00000392079.3	9606	hsa-miR-30e-3p	1	145	151	-0.01	38	-0.01	59			Yes
		ENSG00000213281	NRAS	ENST00000369535.4	9606	hsa-miR-30e-3p	1	2574	2580	-0.01	38	-0.003	49			Yes
		ENSG00000213281	NRAS	ENST00000369535.4	9606	hsa-miR-30e-3p	1	302	308	-0.035	73	-0.035	81			Yes
		ENSG00000051382	PIK3CB	ENST00000477593.1	9606	hsa-miR-30e-3p	1	594	600	-0.02	54	-0.019	69			Yes
		ENSG00000145675	PIK3R1	ENST00000521381.1	9606	hsa-miR-30e-3p	1	1643	1649	-0.051	78	-0.047	84			Yes
		ENSG00000124181	PLCG1	ENST00000244007.3	9606	hsa-miR-30e-3p	1	2466	2472	-0.01	38	0	40			Yes
		ENSG00000138814	PPP3CA	ENST00000512215.1	9606	hsa-miR-30e-3p	1	1346	1352	-0.06	81	-0.06	87			Yes
		ENSG00000171862	PTEN	ENST00000371953.3	9606	hsa-miR-30e-3p	1	2089	2095	-0.023	64	-0.019	69			Yes
		ENSG00000171862	PTEN	ENST00000371953.3	9606	hsa-miR-30e-3p	1	3581	3587	-0.01	38	-0.006	53			Yes
		ENSG00000171862	PTEN	ENST00000371953.3	9606	hsa-miR-30e-3p	1	4496	4502	-0.01	38	-0.006	53			Yes
		ENSG00000171862	PTEN	ENST00000371953.3	9606	hsa-miR-30e-3p	1	5496	5502	-0.01	38	-0.005	52			Yes
		ENSG00000179295	PTPN11	ENST00000351677.2	9606	hsa-miR-30e-3p	1	1104	1110	-0.01	38	-0.01	59			Yes
		ENSG00000108443	RPS6KB1	ENST00000225577.4	9606	hsa-miR-30e-3p	1	2029	2035	-0.01	38	-0.01	59			Yes
		ENSG00000150455	TIRAP	ENST00000392679.1	9606	hsa-miR-30e-3p	1	1050	1056	-0.01	38	-0.006	53			Yes
		ENSG00000136869	TLR4	ENST00000355622.6	9606	hsa-miR-30e-3p	1	7596	7602	-0.01	38	0	0			Yes
		ENSG00000136869	TLR4	ENST00000355622.6	9606	hsa-miR-30e-3p	1	8685	8691	-0.01	38	0	0			Yes
		ENSG00000175104	TRAF6	ENST00000526995.1	9606	hsa-miR-30e-3p	1	4198	4204	-0.01	38	-0.002	46			Yes
		ENSG00000175104	TRAF6	ENST00000526995.1	9606	hsa-miR-30e-3p	1	5483	5489	-0.019	53	-0.001	43			Yes
		ENSG00000115085	ZAP70	ENST00000264972.5	9606	hsa-miR-30e-3p	1	810	816	-0.104	89	0	39			Yes
		ENSG00000178562	CD28	ENST00000324106.8	9606	hsa-miR-145-5p	1	2572	2578	-0.074	77	-0.074	83	MIRT438542	Functional MTI	Yes
		ENSG00000138814	PPP3CA	ENST00000512215.1	9606	hsa-miR-145-5p	1	1004	1010	-0.182	91	-0.182	93	MIRT000677	Functional MTI	Yes
		ENSG00000156127	BATF	ENST00000286639.6	9606	hsa-miR-145-5p	1	141	147	-0.099	82	-0.099	87			Yes
		ENSG00000120217	CD274	ENST00000381573.4	9606	hsa-miR-145-5p	1	1318	1324	-0.057	72	-0.054	79			Yes
		ENSG00000101266	CSNK2A1	ENST00000349736.5	9606	hsa-miR-145-5p	1	3233	3239	-0.01	33	0	32			Yes
		ENSG00000143924	EML4	ENST00000318522.5	9606	hsa-miR-145-5p	1	283	289	-0.137	87	-0.137	91			Yes
		ENSG00000100030	MAPK1	ENST00000215832.6	9606	hsa-miR-145-5p	1	4324	4330	-0.037	65	-0.001	37			Yes
		ENSG00000100030	MAPK1	ENST00000215832.6	9606	hsa-miR-145-5p	1	6785	6791	-0.01	33	0	32			Yes
		ENSG00000112062	MAPK14	ENST00000229795.3	9606	hsa-miR-145-5p	1	4980	4986	-0.044	68	-0.001	36			Yes
		ENSG00000131196	NFATC1	ENST00000253506.5	9606	hsa-miR-145-5p	1	392	398	-0.078	78	-0.078	84	MIRT438543	Functional MTI	Yes
		ENSG00000101096	NFATC2	ENST00000371564.3	9606	hsa-miR-145-5p	1	399	405	-0.01	33	-0.01	53			Yes
		ENSG00000213281	NRAS	ENST00000369535.4	9606	hsa-miR-145-5p	1	1436	1442	-0.075	77	-0.025	68	MIRT007107	Functional MTI, Functional MTI, Functional MTI	Yes
		ENSG00000051382	PIK3CB	ENST00000477593.1	9606	hsa-miR-145-5p	1	1417	1423	-0.01	33	0	0			Yes
		ENSG00000171862	PTEN	ENST00000371953.3	9606	hsa-miR-145-5p	1	6344	6350	-0.01	33	-0.002	40			Yes
		ENSG00000108443	RPS6KB1	ENST00000225577.4	9606	hsa-miR-145-5p	1	888	894	-0.035	64	-0.035	73	MIRT438496	Functional MTI	Yes
		ENSG00000167286	CD3D	ENST00000300692.4	9606	hsa-miR-769-5p	1	1739	1745	-0.116	82	0	24			Yes
		ENSG00000073009	IKBKG	ENST00000393549.2	9606	hsa-miR-769-5p	1	1276	1282	-0.01	25	-0.01	48			Yes
		ENSG00000126934	MAP2K2	ENST00000262948.5	9606	hsa-miR-769-5p	1	220	226	-0.141	87	-0.141	91			Yes
		ENSG00000100030	MAPK1	ENST00000215832.6	9606	hsa-miR-769-5p	1	6334	6340	-0.01	25	0	24	MIRT039161	Functional MTI (Weak)	Yes
		ENSG00000100030	MAPK1	ENST00000215832.6	9606	hsa-miR-769-5p	1	7735	7741	-0.01	25	0	24	MIRT039161	Functional MTI (Weak)	Yes
		ENSG00000156711	MAPK13	ENST00000373766.5	9606	hsa-miR-769-5p	1	1265	1271	-0.052	63	-0.05	75			Yes
		ENSG00000156711	MAPK13	ENST00000373766.5	9606	hsa-miR-769-5p	1	4826	4832	-0.034	52	-0.033	67			Yes
		ENSG00000112062	MAPK14	ENST00000229795.3	9606	hsa-miR-769-5p	1	3189	3195	-0.01	25	0	24			Yes
		ENSG00000112062	MAPK14	ENST00000229795.3	9606	hsa-miR-769-5p	1	7912	7918	-0.015	35	0	26			Yes
		ENSG00000115415	STAT1	ENST00000540176.1	9606	hsa-miR-769-5p	1	929	935	-0.101	79	-0.101	86			Yes
		ENSG00000168610	STAT3	ENST00000585517.1	9606	hsa-miR-769-5p	1	1442	1448	-0.019	38	-0.017	56			Yes
		ENSG00000174775	HRAS	ENST00000397594.1	9606	hsa-miR-218-5p	1	63	69	-0.01	28	-0.01	46			Yes
		ENSG00000131196	NFATC1	ENST00000253506.5	9606	hsa-miR-218-5p	1	755	761	-0.135	80	-0.135	86			Yes
		ENSG00000124181	PLCG1	ENST00000244007.3	9606	hsa-miR-218-5p	1	560	566	-0.121	78	-0.121	85			Yes
		ENSG00000117020	AKT3	ENST00000366539.1	9606	hsa-miR-6505-5p	1	1582	1588	-0.048	61	-0.045	72			Yes
		ENSG00000178562	CD28	ENST00000324106.8	9606	hsa-miR-6505-5p	1	1177	1183	-0.016	30	-0.016	51			Yes
		ENSG00000178562	CD28	ENST00000324106.8	9606	hsa-miR-6505-5p	1	232	238	-0.018	32	-0.018	53			Yes
		ENSG00000213341	CHUK	ENST00000370397.7	9606	hsa-miR-6505-5p	1	838	844	-0.159	90	-0.077	83			Yes
		ENSG00000138798	EGF	ENST00000265171.5	9606	hsa-miR-6505-5p	1	2635	2641	-0.01	23	0	0			Yes
		ENSG00000146648	EGFR	ENST00000275493.2	9606	hsa-miR-6505-5p	1	4890	4896	-0.01	23	-0.009	43			Yes
		ENSG00000143924	EML4	ENST00000318522.5	9606	hsa-miR-6505-5p	1	1440	1446	-0.01	23	-0.004	36			Yes
		ENSG00000143924	EML4	ENST00000318522.5	9606	hsa-miR-6505-5p	1	1766	1772	-0.01	23	-0.004	36			Yes
		ENSG00000100644	HIF1A	ENST00000323441.6	9606	hsa-miR-6505-5p	1	3467	3473	-0.071	72	-0.001	29			Yes
		ENSG00000104365	IKBKB	ENST00000379708.3	9606	hsa-miR-6505-5p	1	1431	1437	-0.133	87	-0.045	72			Yes
		ENSG00000096968	JAK2	ENST00000381652.3	9606	hsa-miR-6505-5p	1	1907	1913	-0.077	74	-0.027	61			Yes
		ENSG00000108984	MAP2K6	ENST00000590474.1	9606	hsa-miR-6505-5p	1	7901	7907	-0.027	44	-0.004	37			Yes
		ENSG00000101096	NFATC2	ENST00000371564.3	9606	hsa-miR-6505-5p	1	3881	3887	-0.01	23	-0.01	45			Yes
		ENSG00000101096	NFATC2	ENST00000371564.3	9606	hsa-miR-6505-5p	1	704	710	-0.01	23	-0.01	45			Yes
		ENSG00000213281	NRAS	ENST00000369535.4	9606	hsa-miR-6505-5p	1	1780	1786	-0.135	87	-0.045	72			Yes
		ENSG00000065675	PRKCQ	ENST00000263125.5	9606	hsa-miR-6505-5p	1	950	956	-0.159	90	-0.159	93			Yes
		ENSG00000168610	STAT3	ENST00000585517.1	9606	hsa-miR-6505-5p	1	2383	2389	-0.104	82	-0.094	86			Yes
		ENSG00000127666	TICAM1	ENST00000248244.5	9606	hsa-miR-6505-5p	1	219	225	-0.187	93	-0.187	95			Yes
		ENSG00000136869	TLR4	ENST00000355622.6	9606	hsa-miR-6505-5p	1	7574	7580	-0.01	23	0	0			Yes
		ENSG00000136869	TLR4	ENST00000355622.6	9606	hsa-miR-6505-5p	1	780	786	-0.027	44	-0.027	61			Yes
		ENSG00000175104	TRAF6	ENST00000526995.1	9606	hsa-miR-6505-5p	1	2467	2473	-0.014	29	-0.004	36			Yes
		ENSG00000117020	AKT3	ENST00000366539.1	9606	hsa-miR-4772-3p	1	2745	2751	-0.011	50	-0.01	65			Yes
		ENSG00000146648	EGFR	ENST00000275493.2	9606	hsa-miR-4772-3p	1	1338	1344	-0.04	72	-0.04	81			Yes
		ENSG00000073009	IKBKG	ENST00000393549.2	9606	hsa-miR-4772-3p	1	1470	1476	-0.01	40	-0.01	61			Yes
		ENSG00000133703	KRAS	ENST00000256078.4	9606	hsa-miR-4772-3p	1	2654	2660	-0.047	75	-0.034	80			Yes
		ENSG00000108984	MAP2K6	ENST00000590474.1	9606	hsa-miR-4772-3p	1	2395	2401	-0.01	40	-0.002	49			Yes
		ENSG00000108984	MAP2K6	ENST00000590474.1	9606	hsa-miR-4772-3p	1	9418	9424	-0.01	40	-0.002	49			Yes
		ENSG00000198909	MAP3K3	ENST00000361357.3	9606	hsa-miR-4772-3p	1	1634	1640	-0.01	40	-0.008	59			Yes
		ENSG00000112062	MAPK14	ENST00000229795.3	9606	hsa-miR-4772-3p	1	5808	5814	-0.01	40	0	40			Yes
		ENSG00000112062	MAPK14	ENST00000229795.3	9606	hsa-miR-4772-3p	1	6691	6697	-0.01	40	0	40			Yes
		ENSG00000112062	MAPK14	ENST00000229795.3	9606	hsa-miR-4772-3p	1	9450	9456	-0.01	40	0	40			Yes
		ENSG00000213281	NRAS	ENST00000369535.4	9606	hsa-miR-4772-3p	1	1035	1041	-0.08	83	-0.054	85	MIRT443335	Functional MTI (Weak)	Yes
		ENSG00000213281	NRAS	ENST00000369535.4	9606	hsa-miR-4772-3p	1	1716	1722	-0.057	78	-0.02	71	MIRT443335	Functional MTI (Weak)	Yes
		ENSG00000188386	PPP3R2	ENST00000374806.1	9606	hsa-miR-4772-3p	1	2243	2249	-0.053	76	-0.053	84			Yes
		ENSG00000179295	PTPN11	ENST00000351677.2	9606	hsa-miR-4772-3p	1	313	319	-0.01	40	-0.01	61			Yes
		ENSG00000243414	TICAM2	ENST00000408996.4	9606	hsa-miR-4772-3p	1	730	736	-0.057	78	-0.042	82			Yes
		ENSG00000101266	CSNK2A1	ENST00000349736.5	9606	hsa-miR-330-5p	1	425	431	-0.047	60	-0.047	70			Yes
		ENSG00000100030	MAPK1	ENST00000215832.6	9606	hsa-miR-330-5p	1	184	190	-0.079	71	-0.079	79			Yes
		ENSG00000213281	NRAS	ENST00000369535.4	9606	hsa-miR-330-5p	1	210	216	-0.082	72	-0.082	79			Yes
		ENSG00000178562	CD28	ENST00000324106.8	9606	hsa-miR-6826-3p	1	4638	4644	-0.01	29	0	0			Yes
		ENSG00000133703	KRAS	ENST00000256078.4	9606	hsa-miR-6826-3p	1	4175	4181	-0.138	77	-0.048	68			Yes
		ENSG00000126934	MAP2K2	ENST00000262948.5	9606	hsa-miR-6826-3p	1	1374	1380	-0.104	70	-0.003	39			Yes
		ENSG00000108984	MAP2K6	ENST00000590474.1	9606	hsa-miR-6826-3p	1	667	673	-0.062	59	-0.012	49			Yes
		ENSG00000108984	MAP2K6	ENST00000590474.1	9606	hsa-miR-6826-3p	1	6927	6933	-0.01	29	-0.002	35			Yes
		ENSG00000100030	MAPK1	ENST00000215832.6	9606	hsa-miR-6826-3p	1	5523	5529	-0.068	61	-0.001	31			Yes
		ENSG00000112062	MAPK14	ENST00000229795.3	9606	hsa-miR-6826-3p	1	3962	3968	-0.01	29	0	28			Yes
		ENSG00000112062	MAPK14	ENST00000229795.3	9606	hsa-miR-6826-3p	1	6255	6261	-0.017	38	0	29			Yes
		ENSG00000104825	NFKBIB	ENST00000392079.3	9606	hsa-miR-6826-3p	1	909	915	-0.088	66	-0.088	76			Yes
		ENSG00000145675	PIK3R1	ENST00000521381.1	9606	hsa-miR-6826-3p	1	156	162	-0.095	67	-0.095	78			Yes
		ENSG00000138814	PPP3CA	ENST00000512215.1	9606	hsa-miR-6826-3p	1	298	304	-0.106	70	-0.106	80			Yes
		ENSG00000120910	PPP3CC	ENST00000289963.8	9606	hsa-miR-6826-3p	1	283	289	-0.128	75	-0.111	80			Yes
		ENSG00000171862	PTEN	ENST00000371953.3	9606	hsa-miR-6826-3p	1	499	505	-0.042	52	-0.041	65			Yes
		ENSG00000108443	RPS6KB1	ENST00000225577.4	9606	hsa-miR-6826-3p	1	1036	1042	-0.01	29	-0.01	46			Yes
		ENSG00000131196	NFATC1	ENST00000253506.5	9606	hsa-miR-338-3p	1	1787	1793	-0.204	95	-0.013	58			Yes
		ENSG00000101266	CSNK2A1	ENST00000349736.5	9606	hsa-miR-23a-3p	1	1207	1213	-0.121	82	-0.12	87			Yes
		ENSG00000143924	EML4	ENST00000318522.5	9606	hsa-miR-23a-3p	1	2242	2248	-0.074	72	-0.028	64			Yes
		ENSG00000138814	PPP3CA	ENST00000512215.1	9606	hsa-miR-23a-3p	1	1205	1211	-0.01	26	-0.01	47			Yes
		ENSG00000179295	PTPN11	ENST00000351677.2	9606	hsa-miR-23a-3p	1	3817	3823	-0.061	68	-0.061	77	MIRT007150	Functional MTI	Yes
		ENSG00000115415	STAT1	ENST00000540176.1	9606	hsa-miR-23a-3p	1	426	432	-0.136	84	-0.136	88			Yes
		ENSG00000073009	IKBKG	ENST00000393549.2	9606	hsa-miR-191-3p	1	3420	3426	-0.181	85	-0.181	88			Yes
		ENSG00000100030	MAPK1	ENST00000215832.6	9606	hsa-miR-191-3p	1	7257	7263	-0.022	22	0	11			Yes
		ENSG00000175104	TRAF6	ENST00000526995.1	9606	hsa-miR-191-3p	1	4605	4611	-0.133	77	-0.024	43			Yes
		ENSG00000034152	MAP2K3	ENST00000342679.4	9606	hsa-miR-9-5p	1	168	174	-0.094	83	-0.094	88			Yes
		ENSG00000051382	PIK3CB	ENST00000477593.1	9606	hsa-miR-9-5p	1	1199	1205	-0.216	95	-0.197	95			Yes
		ENSG00000117020	AKT3	ENST00000366539.1	9606	hsa-miR-3127-5p	1	2703	2709	-0.02	31	-0.019	46			Yes
		ENSG00000120217	CD274	ENST00000381573.4	9606	hsa-miR-3127-5p	1	1304	1310	-0.172	83	-0.164	87			Yes
		ENSG00000178562	CD28	ENST00000324106.8	9606	hsa-miR-3127-5p	1	1639	1645	-0.071	60	-0.071	71			Yes
		ENSG00000101266	CSNK2A1	ENST00000349736.5	9606	hsa-miR-3127-5p	1	223	229	-0.053	53	-0.053	65			Yes
		ENSG00000146648	EGFR	ENST00000275493.2	9606	hsa-miR-3127-5p	1	2727	2733	-0.05	52	-0.043	61			Yes
		ENSG00000108984	MAP2K6	ENST00000590474.1	9606	hsa-miR-3127-5p	1	1548	1554	-0.047	50	-0.009	38			Yes
		ENSG00000112062	MAPK14	ENST00000229795.3	9606	hsa-miR-3127-5p	1	3900	3906	-0.01	22	0	20			Yes
		ENSG00000102882	MAPK3	ENST00000403394.1	9606	hsa-miR-3127-5p	1	593	599	-0.138	77	-0.138	84			Yes
		ENSG00000172936	MYD88	ENST00000495303.1	9606	hsa-miR-3127-5p	1	1274	1280	-0.179	84	-0.176	89			Yes
		ENSG00000101096	NFATC2	ENST00000371564.3	9606	hsa-miR-3127-5p	1	1264	1270	-0.057	55	-0.057	67			Yes
		ENSG00000146232	NFKBIE	ENST00000275015.5	9606	hsa-miR-3127-5p	1	424	430	-0.128	75	-0.128	83			Yes
		ENSG00000188389	PDCD1	ENST00000334409.5	9606	hsa-miR-3127-5p	1	294	300	-0.173	83	-0.173	88			Yes
		ENSG00000051382	PIK3CB	ENST00000477593.1	9606	hsa-miR-3127-5p	1	1727	1733	-0.01	22	0	0			Yes
		ENSG00000175634	RPS6KB2	ENST00000312629.5	9606	hsa-miR-3127-5p	1	152	158	-0.022	33	-0.022	49			Yes
		ENSG00000115415	STAT1	ENST00000540176.1	9606	hsa-miR-3127-5p	1	1314	1320	-0.156	80	-0.156	86			Yes
		ENSG00000168610	STAT3	ENST00000585517.1	9606	hsa-miR-3127-5p	1	1058	1064	-0.134	76	-0.12	82			Yes
		ENSG00000167286	CD3D	ENST00000300692.4	9606	hsa-miR-4662a-5p	1	3298	3304	-0.149	82	0	11			Yes
		ENSG00000160654	CD3G	ENST00000532917.1	9606	hsa-miR-4662a-5p	1	591	597	-0.122	75	-0.122	85			Yes
		ENSG00000101266	CSNK2A1	ENST00000349736.5	9606	hsa-miR-4662a-5p	1	3038	3044	-0.153	83	-0.001	16	MIRT538295	Functional MTI (Weak)	Yes
		ENSG00000138798	EGF	ENST00000265171.5	9606	hsa-miR-4662a-5p	1	1079	1085	-0.01	6	0	0			Yes
		ENSG00000143924	EML4	ENST00000318522.5	9606	hsa-miR-4662a-5p	1	865	871	-0.096	66	-0.045	60			Yes
		ENSG00000156711	MAPK13	ENST00000373766.5	9606	hsa-miR-4662a-5p	1	1751	1757	-0.14	80	-0.134	87			Yes
		ENSG00000156711	MAPK13	ENST00000373766.5	9606	hsa-miR-4662a-5p	1	4962	4968	-0.124	76	-0.119	85			Yes
		ENSG00000112062	MAPK14	ENST00000229795.3	9606	hsa-miR-4662a-5p	1	3566	3572	-0.109	71	-0.001	18			Yes
		ENSG00000107758	PPP3CB	ENST00000360663.5	9606	hsa-miR-4662a-5p	1	545	551	-0.166	85	-0.166	91			Yes
		ENSG00000120910	PPP3CC	ENST00000289963.8	9606	hsa-miR-4662a-5p	1	487	493	-0.134	79	-0.005	28			Yes
		ENSG00000171862	PTEN	ENST00000371953.3	9606	hsa-miR-4662a-5p	1	369	375	-0.079	58	-0.077	75			Yes
		ENSG00000179295	PTPN11	ENST00000351677.2	9606	hsa-miR-4662a-5p	1	3019	3025	-0.102	69	-0.102	82			Yes
		ENSG00000172575	RASGRP1	ENST00000559830.1	9606	hsa-miR-4662a-5p	1	2091	2097	-0.132	78	-0.04	57			Yes
		ENSG00000168610	STAT3	ENST00000585517.1	9606	hsa-miR-4662a-5p	1	768	774	-0.082	60	-0.075	74			Yes
		ENSG00000150455	TIRAP	ENST00000392679.1	9606	hsa-miR-4662a-5p	1	829	835	-0.115	73	-0.115	84			Yes
		ENSG00000136869	TLR4	ENST00000355622.6	9606	hsa-miR-4662a-5p	1	525	531	-0.068	51	-0.068	71			Yes
		ENSG00000105221	AKT2	ENST00000392038.2	9606	hsa-miR-628-5p	1	1643	1649	-0.088	77	-0.019	59			Yes
		ENSG00000146648	EGFR	ENST00000275493.2	9606	hsa-miR-628-5p	1	798	804	-0.051	66	-0.051	76			Yes
		ENSG00000133703	KRAS	ENST00000256078.4	9606	hsa-miR-628-5p	1	2671	2677	-0.074	74	-0.053	77			Yes
		ENSG00000124181	PLCG1	ENST00000244007.3	9606	hsa-miR-628-5p	1	3783	3789	-0.01	35	0	34			Yes
		ENSG00000173039	RELA	ENST00000525693.1	9606	hsa-miR-628-5p	1	2005	2011	-0.184	91	0	0			Yes
		ENSG00000115415	STAT1	ENST00000540176.1	9606	hsa-miR-628-5p	1	1071	1077	-0.029	54	-0.029	66			Yes
		ENSG00000150455	TIRAP	ENST00000392679.1	9606	hsa-miR-628-5p	1	449	455	-0.069	72	-0.069	81			Yes
		ENSG00000136869	TLR4	ENST00000355622.6	9606	hsa-miR-628-5p	1	9086	9092	-0.01	35	0	0			Yes
		ENSG00000175104	TRAF6	ENST00000526995.1	9606	hsa-miR-628-5p	1	870	876	-0.103	80	-0.045	74			Yes
		ENSG00000145675	PIK3R1	ENST00000521381.1	9606	hsa-miR-1271-5p	1	3594	3600	-0.144	81	-0.134	85			Yes
		ENSG00000124181	PLCG1	ENST00000244007.3	9606	hsa-miR-1271-5p	1	1182	1188	-0.138	80	-0.066	75			Yes
		ENSG00000138814	PPP3CA	ENST00000512215.1	9606	hsa-miR-1271-5p	1	600	606	-0.231	91	-0.231	93			Yes
		ENSG00000221823	PPP3R1	ENST00000234310.3	9606	hsa-miR-1271-5p	1	1643	1649	-0.145	82	-0.06	73			Yes
		ENSG00000105221	AKT2	ENST00000392038.2	9606	hsa-miR-4690-3p	1	1733	1739	-0.061	77	-0.013	50			Yes
		ENSG00000168062	BATF2	ENST00000301887.4	9606	hsa-miR-4690-3p	1	361	367	-0.153	93	-0.153	95			Yes
		ENSG00000120217	CD274	ENST00000381573.4	9606	hsa-miR-4690-3p	1	1739	1745	-0.103	87	-0.098	90			Yes
		ENSG00000120217	CD274	ENST00000381573.4	9606	hsa-miR-4690-3p	1	64	70	-0.125	90	-0.125	93			Yes
		ENSG00000146648	EGFR	ENST00000275493.2	9606	hsa-miR-4690-3p	1	4846	4852	-0.01	29	-0.009	45			Yes
		ENSG00000177606	JUN	ENST00000371222.2	9606	hsa-miR-4690-3p	1	15	21	-0.12	90	-0.12	92			Yes
		ENSG00000100030	MAPK1	ENST00000215832.6	9606	hsa-miR-4690-3p	1	7513	7519	-0.01	29	0	25			Yes
		ENSG00000156711	MAPK13	ENST00000373766.5	9606	hsa-miR-4690-3p	1	433	439	-0.058	76	-0.057	82	MIRT462716	Functional MTI (Weak)	Yes
		ENSG00000131196	NFATC1	ENST00000253506.5	9606	hsa-miR-4690-3p	1	290	296	-0.016	35	-0.016	53			Yes
		ENSG00000101096	NFATC2	ENST00000371564.3	9606	hsa-miR-4690-3p	1	1167	1173	-0.098	86	-0.098	90			Yes
		ENSG00000101096	NFATC2	ENST00000371564.3	9606	hsa-miR-4690-3p	1	910	916	-0.01	29	-0.01	47			Yes
		ENSG00000188389	PDCD1	ENST00000334409.5	9606	hsa-miR-4690-3p	1	108	114	-0.1	86	-0.1	90			Yes
		ENSG00000188389	PDCD1	ENST00000334409.5	9606	hsa-miR-4690-3p	1	345	351	-0.025	56	-0.025	67			Yes
		ENSG00000171608	PIK3CD	ENST00000536656.1	9606	hsa-miR-4690-3p	1	73	79	-0.057	76	-0.057	82	MIRT771085	Functional MTI (Weak)	Yes
		ENSG00000175634	RPS6KB2	ENST00000312629.5	9606	hsa-miR-4690-3p	1	220	226	-0.294	98	-0.294	99			Yes
		ENSG00000101266	CSNK2A1	ENST00000349736.5	9606	hsa-miR-23b-3p	1	1207	1213	-0.121	82	-0.12	87			Yes
		ENSG00000143924	EML4	ENST00000318522.5	9606	hsa-miR-23b-3p	1	2242	2248	-0.074	72	-0.028	64			Yes
		ENSG00000138814	PPP3CA	ENST00000512215.1	9606	hsa-miR-23b-3p	1	1205	1211	-0.01	26	-0.01	47			Yes
		ENSG00000179295	PTPN11	ENST00000351677.2	9606	hsa-miR-23b-3p	1	3817	3823	-0.061	69	-0.061	77			Yes
		ENSG00000115415	STAT1	ENST00000540176.1	9606	hsa-miR-23b-3p	1	426	432	-0.136	84	-0.136	88			Yes
		ENSG00000178562	CD28	ENST00000324106.8	9606	hsa-miR-3688-5p	1	1052	1058	-0.162	82	-0.162	89			Yes
		ENSG00000010610	CD4	ENST00000011653.4	9606	hsa-miR-3688-5p	1	812	818	-0.167	83	-0.167	89			Yes
		ENSG00000213341	CHUK	ENST00000370397.7	9606	hsa-miR-3688-5p	1	996	1002	-0.077	61	-0.038	55			Yes
		ENSG00000100030	MAPK1	ENST00000215832.6	9606	hsa-miR-3688-5p	1	1417	1423	-0.163	82	-0.147	87			Yes
		ENSG00000100030	MAPK1	ENST00000215832.6	9606	hsa-miR-3688-5p	1	8486	8492	-0.01	11	0	10			Yes
		ENSG00000156711	MAPK13	ENST00000373766.5	9606	hsa-miR-3688-5p	1	2073	2079	-0.119	74	-0.114	82			Yes
		ENSG00000101096	NFATC2	ENST00000371564.3	9606	hsa-miR-3688-5p	1	661	667	-0.115	73	-0.115	82			Yes
		ENSG00000213281	NRAS	ENST00000369535.4	9606	hsa-miR-3688-5p	1	3214	3220	-0.179	85	-0.057	66			Yes
		ENSG00000121879	PIK3CA	ENST00000263967.3	9606	hsa-miR-3688-5p	1	1610	1616	-0.118	74	-0.01	33			Yes
		ENSG00000138814	PPP3CA	ENST00000512215.1	9606	hsa-miR-3688-5p	1	1276	1282	-0.165	82	-0.165	89			Yes
		ENSG00000221823	PPP3R1	ENST00000234310.3	9606	hsa-miR-3688-5p	1	1133	1139	-0.259	94	-0.228	94			Yes
		ENSG00000171862	PTEN	ENST00000371953.3	9606	hsa-miR-3688-5p	1	5071	5077	-0.182	85	-0.104	80			Yes
		ENSG00000168610	STAT3	ENST00000585517.1	9606	hsa-miR-3688-5p	1	505	511	-0.153	80	-0.142	86			Yes
		ENSG00000150455	TIRAP	ENST00000392679.1	9606	hsa-miR-3688-5p	1	2575	2581	-0.207	88	-0.106	81			Yes
		ENSG00000150455	TIRAP	ENST00000392679.1	9606	hsa-miR-3688-5p	1	3588	3594	-0.089	66	-0.047	60			Yes
		ENSG00000136869	TLR4	ENST00000355622.6	9606	hsa-miR-3688-5p	1	80	86	-0.171	83	-0.171	89			Yes
		ENSG00000142208	AKT1	ENST00000554581.1	9606	hsa-miR-6503-5p	1	1397	1403	-0.104	74	-0.002	30			Yes
		ENSG00000105221	AKT2	ENST00000392038.2	9606	hsa-miR-6503-5p	1	1535	1541	-0.14	80	-0.033	58			Yes
		ENSG00000117020	AKT3	ENST00000366539.1	9606	hsa-miR-6503-5p	1	111	117	-0.058	59	-0.058	70			Yes
		ENSG00000178562	CD28	ENST00000324106.8	9606	hsa-miR-6503-5p	1	1185	1191	-0.119	77	-0.119	83			Yes
		ENSG00000178562	CD28	ENST00000324106.8	9606	hsa-miR-6503-5p	1	3173	3179	-0.166	84	-0.166	88			Yes
		ENSG00000010610	CD4	ENST00000011653.4	9606	hsa-miR-6503-5p	1	1207	1213	-0.071	64	-0.071	74			Yes
		ENSG00000108984	MAP2K6	ENST00000590474.1	9606	hsa-miR-6503-5p	1	8903	8909	-0.031	43	-0.005	35			Yes
		ENSG00000156711	MAPK13	ENST00000373766.5	9606	hsa-miR-6503-5p	1	1426	1432	-0.061	60	-0.058	70			Yes
		ENSG00000112062	MAPK14	ENST00000229795.3	9606	hsa-miR-6503-5p	1	5590	5596	-0.097	72	-0.001	27			Yes
		ENSG00000131196	NFATC1	ENST00000253506.5	9606	hsa-miR-6503-5p	1	413	419	-0.158	83	-0.158	88			Yes
		ENSG00000105647	PIK3R2	ENST00000222254.8	9606	hsa-miR-6503-5p	1	78	84	-0.044	51	-0.044	64			Yes
		ENSG00000117461	PIK3R3	ENST00000262741.5	9606	hsa-miR-6503-5p	1	673	679	-0.088	69	-0.081	77			Yes
		ENSG00000124181	PLCG1	ENST00000244007.3	9606	hsa-miR-6503-5p	1	2685	2691	-0.024	38	-0.001	26			Yes
		ENSG00000115415	STAT1	ENST00000540176.1	9606	hsa-miR-6503-5p	1	1478	1484	-0.106	74	-0.106	82			Yes
		ENSG00000136869	TLR4	ENST00000355622.6	9606	hsa-miR-6503-5p	1	2872	2878	-0.04	49	0	0			Yes
		ENSG00000100644	HIF1A	ENST00000323441.6	9606	hsa-miR-3688-3p	1	2747	2753	-0.054	68	-0.001	26			Yes
		ENSG00000133703	KRAS	ENST00000256078.4	9606	hsa-miR-3688-3p	1	1920	1926	-0.023	44	-0.017	51			Yes
		ENSG00000108984	MAP2K6	ENST00000590474.1	9606	hsa-miR-3688-3p	1	10472	10478	-0.01	20	0	21			Yes
		ENSG00000100030	MAPK1	ENST00000215832.6	9606	hsa-miR-3688-3p	1	3206	3212	-0.01	20	-0.004	36			Yes
		ENSG00000131196	NFATC1	ENST00000253506.5	9606	hsa-miR-3688-3p	1	1347	1353	-0.061	71	-0.061	81			Yes
		ENSG00000145675	PIK3R1	ENST00000521381.1	9606	hsa-miR-3688-3p	1	2630	2636	-0.01	20	-0.009	43			Yes
		ENSG00000117461	PIK3R3	ENST00000262741.5	9606	hsa-miR-3688-3p	1	1239	1245	-0.01	20	-0.007	40			Yes
		ENSG00000179295	PTPN11	ENST00000351677.2	9606	hsa-miR-3688-3p	1	2796	2802	-0.04	59	-0.04	73			Yes
		ENSG00000243414	TICAM2	ENST00000408996.4	9606	hsa-miR-3688-3p	1	2019	2025	-0.105	84	0	0			Yes
		ENSG00000150455	TIRAP	ENST00000392679.1	9606	hsa-miR-3688-3p	1	3703	3709	-0.038	58	-0.02	56			Yes
		ENSG00000133703	KRAS	ENST00000256078.4	9606	hsa-miR-27a-3p	1	343	349	-0.204	93	-0.204	94	MIRT438156	Functional MTI, Functional MTI	Yes
		ENSG00000133703	KRAS	ENST00000256078.4	9606	hsa-miR-27a-3p	1	4583	4589	-0.106	82	-0.037	72	MIRT438156	Functional MTI, Functional MTI	Yes
		ENSG00000213281	NRAS	ENST00000369535.4	9606	hsa-miR-27a-3p	1	2896	2902	-0.169	90	-0.054	78	MIRT471926	Functional MTI (Weak), Functional MTI (Weak)	Yes
		ENSG00000221823	PPP3R1	ENST00000234310.3	9606	hsa-miR-27a-3p	1	110	116	-0.169	90	-0.169	93			Yes
		ENSG00000170345	FOS	ENST00000303562.4	9606	hsa-miR-4454	1	1421	1427	-0.171	74	-0.001	11			Yes
		ENSG00000156711	MAPK13	ENST00000373766.5	9606	hsa-miR-4454	1	2247	2253	-0.065	22	-0.062	54			Yes
		ENSG00000112062	MAPK14	ENST00000229795.3	9606	hsa-miR-4454	1	5944	5950	-0.035	9	0	9	MIRT656456	Functional MTI (Weak)	Yes
		ENSG00000101096	NFATC2	ENST00000371564.3	9606	hsa-miR-4454	1	210	216	-0.114	47	-0.114	72			Yes
		ENSG00000168610	STAT3	ENST00000585517.1	9606	hsa-miR-4454	1	736	742	-0.196	83	-0.178	85			Yes
		ENSG00000142208	AKT1	ENST00000554581.1	9606	hsa-miR-6764-3p	1	2485	2491	-0.034	63	-0.001	36	MIRT543148	Functional MTI (Weak)	Yes
		ENSG00000117020	AKT3	ENST00000366539.1	9606	hsa-miR-6764-3p	1	778	784	-0.011	43	-0.011	55			Yes
		ENSG00000198821	CD247	ENST00000362089.5	9606	hsa-miR-6764-3p	1	342	348	-0.119	87	-0.119	90			Yes
		ENSG00000160654	CD3G	ENST00000532917.1	9606	hsa-miR-6764-3p	1	120	126	-0.142	90	-0.142	93			Yes
		ENSG00000101266	CSNK2A1	ENST00000349736.5	9606	hsa-miR-6764-3p	1	2117	2123	-0.046	69	-0.002	40			Yes
		ENSG00000101266	CSNK2A1	ENST00000349736.5	9606	hsa-miR-6764-3p	1	425	431	-0.049	70	-0.049	78			Yes
		ENSG00000159128	IFNGR2	ENST00000290219.6	9606	hsa-miR-6764-3p	1	79	85	-0.108	86	-0.108	89			Yes
		ENSG00000133703	KRAS	ENST00000256078.4	9606	hsa-miR-6764-3p	1	2819	2825	-0.051	71	-0.037	73			Yes
		ENSG00000108984	MAP2K6	ENST00000590474.1	9606	hsa-miR-6764-3p	1	2518	2524	-0.036	64	-0.006	46			Yes
		ENSG00000108984	MAP2K6	ENST00000590474.1	9606	hsa-miR-6764-3p	1	3795	3801	-0.055	73	-0.009	51			Yes
		ENSG00000198909	MAP3K3	ENST00000361357.3	9606	hsa-miR-6764-3p	1	944	950	-0.01	34	-0.01	52			Yes
		ENSG00000100030	MAPK1	ENST00000215832.6	9606	hsa-miR-6764-3p	1	184	190	-0.069	77	-0.069	83			Yes
		ENSG00000100030	MAPK1	ENST00000215832.6	9606	hsa-miR-6764-3p	1	7350	7356	-0.01	34	0	31			Yes
		ENSG00000112062	MAPK14	ENST00000229795.3	9606	hsa-miR-6764-3p	1	3034	3040	-0.042	67	-0.001	35			Yes
		ENSG00000112062	MAPK14	ENST00000229795.3	9606	hsa-miR-6764-3p	1	5711	5717	-0.01	34	0	31			Yes
		ENSG00000112062	MAPK14	ENST00000229795.3	9606	hsa-miR-6764-3p	1	8193	8199	-0.02	50	0	33			Yes
		ENSG00000101096	NFATC2	ENST00000371564.3	9606	hsa-miR-6764-3p	1	311	317	-0.01	34	-0.01	52			Yes
		ENSG00000072736	NFATC3	ENST00000329524.4	9606	hsa-miR-6764-3p	1	2015	2021	-0.046	69	-0.046	77			Yes
		ENSG00000100906	NFKBIA	ENST00000216797.5	9606	hsa-miR-6764-3p	1	1107	1113	-0.128	88	-0.008	48			Yes
		ENSG00000107758	PPP3CB	ENST00000360663.5	9606	hsa-miR-6764-3p	1	683	689	-0.072	78	-0.072	84			Yes
		ENSG00000188386	PPP3R2	ENST00000374806.1	9606	hsa-miR-6764-3p	1	2193	2199	-0.039	66	-0.039	74			Yes
		ENSG00000175634	RPS6KB2	ENST00000312629.5	9606	hsa-miR-6764-3p	1	77	83	-0.125	88	-0.125	91			Yes
		ENSG00000243414	TICAM2	ENST00000408996.4	9606	hsa-miR-6764-3p	1	984	990	-0.027	58	-0.02	63			Yes
		ENSG00000150455	TIRAP	ENST00000392679.1	9606	hsa-miR-6764-3p	1	581	587	-0.024	56	-0.024	66			Yes
		ENSG00000136869	TLR4	ENST00000355622.6	9606	hsa-miR-6764-3p	1	5311	5317	-0.01	34	0	0			Yes
		ENSG00000175104	TRAF6	ENST00000526995.1	9606	hsa-miR-6764-3p	1	1372	1378	-0.01	34	-0.004	44			Yes
		ENSG00000133703	KRAS	ENST00000256078.4	9606	hsa-miR-27b-3p	1	343	349	-0.204	93	-0.204	94			Yes
		ENSG00000133703	KRAS	ENST00000256078.4	9606	hsa-miR-27b-3p	1	4583	4589	-0.106	82	-0.037	72			Yes
		ENSG00000213281	NRAS	ENST00000369535.4	9606	hsa-miR-27b-3p	1	2896	2902	-0.169	90	-0.054	78	MIRT471925	Functional MTI (Weak), Functional MTI (Weak)	Yes
		ENSG00000221823	PPP3R1	ENST00000234310.3	9606	hsa-miR-27b-3p	1	110	116	-0.157	89	-0.157	92			Yes
		ENSG00000121879	PIK3CA	ENST00000263967.3	9606	hsa-miR-128-3p	1	3081	3087	-0.109	81	-0.005	43			Yes
		ENSG00000108443	RPS6KB1	ENST00000225577.4	9606	hsa-miR-128-3p	1	2450	2456	-0.071	73	-0.071	80			Yes
		ENSG00000169032	MAP2K1	ENST00000307102.5	9606	hsa-miR-150-3p	1	787	793	-0.28	91	-0.195	87			Yes
		ENSG00000136869	TLR4	ENST00000355622.6	9606	hsa-miR-150-3p	1	2664	2670	-0.152	69	-0.078	66			Yes
		ENSG00000101266	CSNK2A1	ENST00000349736.5	9606	hsa-miR-194-5p	1	1151	1157	-0.071	67	-0.071	78			Yes
		ENSG00000100644	HIF1A	ENST00000323441.6	9606	hsa-miR-194-5p	1	1286	1292	-0.156	87	-0.153	91			Yes
		ENSG00000100030	MAPK1	ENST00000215832.6	9606	hsa-miR-194-5p	1	3705	3711	-0.145	85	-0.063	76			Yes
		ENSG00000221823	PPP3R1	ENST00000234310.3	9606	hsa-miR-194-5p	1	1826	1832	-0.139	84	-0.058	74			Yes
		ENSG00000171862	PTEN	ENST00000371953.3	9606	hsa-miR-224-5p	1	806	812	-0.024	66	-0.023	75			Yes
		ENSG00000133703	KRAS	ENST00000256078.4	9606	hsa-miR-2115-3p	-5	4002	4013							Yes
		ENSG00000156711	MAPK13	ENST00000373766.5	9606	hsa-miR-4690-3p	-5	4684	4695					MIRT462716	Functional MTI (Weak)	Yes

## Sheet: Supplementary Data 5
		Supplementary Data 5 | Unique Dual Indexing Custom Primers
		Primer name	Sequence 5'->3'; * denotes phosphortioate bond
		UDI_i7_index1_1	CAAGCAGAAGACGGCATACGAGATATGATCTTGTGACTGGAGTTCAGACGTGTGCTCTTCCGATC*T
		UDI_i7_index1_2	CAAGCAGAAGACGGCATACGAGATGAATAGCAGTGACTGGAGTTCAGACGTGTGCTCTTCCGATC*T
		UDI_i7_index1_3	CAAGCAGAAGACGGCATACGAGATGACACGTCGTGACTGGAGTTCAGACGTGTGCTCTTCCGATC*T
		UDI_i7_index1_4	CAAGCAGAAGACGGCATACGAGATGACTACCGGTGACTGGAGTTCAGACGTGTGCTCTTCCGATC*T
		UDI_i7_index1_5	CAAGCAGAAGACGGCATACGAGATCTGCTGTCGTGACTGGAGTTCAGACGTGTGCTCTTCCGATC*T
		UDI_i7_index1_6	CAAGCAGAAGACGGCATACGAGATTGTACAAGGTGACTGGAGTTCAGACGTGTGCTCTTCCGATC*T
		UDI_i7_index1_7	CAAGCAGAAGACGGCATACGAGATCACTTGTCGTGACTGGAGTTCAGACGTGTGCTCTTCCGATC*T
		UDI_i7_index1_8	CAAGCAGAAGACGGCATACGAGATAAGGCGAGGTGACTGGAGTTCAGACGTGTGCTCTTCCGATC*T
		UDI_i7_index1_9	CAAGCAGAAGACGGCATACGAGATTGACGCTCGTGACTGGAGTTCAGACGTGTGCTCTTCCGATC*T
		UDI_i7_index1_10	CAAGCAGAAGACGGCATACGAGATCGAGCGCGGTGACTGGAGTTCAGACGTGTGCTCTTCCGATC*T
		UDI_i7_index1_11	CAAGCAGAAGACGGCATACGAGATTAGAGCTCGTGACTGGAGTTCAGACGTGTGCTCTTCCGATC*T
		UDI_i7_index1_12	CAAGCAGAAGACGGCATACGAGATTCCTATAGGTGACTGGAGTTCAGACGTGTGCTCTTCCGATC*T
		UDI_i7_index1_13	CAAGCAGAAGACGGCATACGAGATGCTCTCTTGTGACTGGAGTTCAGACGTGTGCTCTTCCGATC*T
		UDI_i7_index1_14	CAAGCAGAAGACGGCATACGAGATCGCTATAAGTGACTGGAGTTCAGACGTGTGCTCTTCCGATC*T
		UDI_i7_index1_15	CAAGCAGAAGACGGCATACGAGATCTTAGCTCGTGACTGGAGTTCAGACGTGTGCTCTTCCGATC*T
		UDI_i7_index1_16	CAAGCAGAAGACGGCATACGAGATTGGCTTCGGTGACTGGAGTTCAGACGTGTGCTCTTCCGATC*T
		UDI_i7_index1_17	CAAGCAGAAGACGGCATACGAGATAGCCACAAGTGACTGGAGTTCAGACGTGTGCTCTTCCGATC*T
		UDI_i7_index1_18	CAAGCAGAAGACGGCATACGAGATGTCTCGCGGTGACTGGAGTTCAGACGTGTGCTCTTCCGATC*T
		UDI_i7_index1_19	CAAGCAGAAGACGGCATACGAGATCCGATCTCGTGACTGGAGTTCAGACGTGTGCTCTTCCGATC*T
		UDI_i7_index1_20	CAAGCAGAAGACGGCATACGAGATTAAGTGCGGTGACTGGAGTTCAGACGTGTGCTCTTCCGATC*T
		UDI_i7_index1_21	CAAGCAGAAGACGGCATACGAGATCTGACATCGTGACTGGAGTTCAGACGTGTGCTCTTCCGATC*T
		UDI_i7_index1_22	CAAGCAGAAGACGGCATACGAGATCGAAGTAGGTGACTGGAGTTCAGACGTGTGCTCTTCCGATC*T
		UDI_i7_index1_23	CAAGCAGAAGACGGCATACGAGATGAGTAATCGTGACTGGAGTTCAGACGTGTGCTCTTCCGATC*T
		UDI_i7_index1_24	CAAGCAGAAGACGGCATACGAGATGTCTGAGTGTGACTGGAGTTCAGACGTGTGCTCTTCCGATC*T
		UDI_i7_index1_25	CAAGCAGAAGACGGCATACGAGATCAACTCTTGTGACTGGAGTTCAGACGTGTGCTCTTCCGATC*T
		UDI_i7_index1_26	CAAGCAGAAGACGGCATACGAGATTTGTATAAGTGACTGGAGTTCAGACGTGTGCTCTTCCGATC*T
		UDI_i7_index1_27	CAAGCAGAAGACGGCATACGAGATTCCTAATCGTGACTGGAGTTCAGACGTGTGCTCTTCCGATC*T
		UDI_i7_index1_28	CAAGCAGAAGACGGCATACGAGATCGCCAGAGGTGACTGGAGTTCAGACGTGTGCTCTTCCGATC*T
		UDI_i7_index1_29	CAAGCAGAAGACGGCATACGAGATTAGGTATCGTGACTGGAGTTCAGACGTGTGCTCTTCCGATC*T
		UDI_i7_index1_30	CAAGCAGAAGACGGCATACGAGATGATACGCGGTGACTGGAGTTCAGACGTGTGCTCTTCCGATC*T
		UDI_i7_index1_31	CAAGCAGAAGACGGCATACGAGATATCGTATCGTGACTGGAGTTCAGACGTGTGCTCTTCCGATC*T
		UDI_i7_index1_32	CAAGCAGAAGACGGCATACGAGATAGCTCCAGGTGACTGGAGTTCAGACGTGTGCTCTTCCGATC*T
		UDI_i7_index1_33	CAAGCAGAAGACGGCATACGAGATTATCGTTCGTGACTGGAGTTCAGACGTGTGCTCTTCCGATC*T
		UDI_i7_index1_34	CAAGCAGAAGACGGCATACGAGATATGGACCGGTGACTGGAGTTCAGACGTGTGCTCTTCCGATC*T
		UDI_i7_index1_35	CAAGCAGAAGACGGCATACGAGATGCCAGTTCGTGACTGGAGTTCAGACGTGTGCTCTTCCGATC*T
		UDI_i7_index1_36	CAAGCAGAAGACGGCATACGAGATTCTCACCGGTGACTGGAGTTCAGACGTGTGCTCTTCCGATC*T
		UDI_i7_index1_37	CAAGCAGAAGACGGCATACGAGATTATGTCTTGTGACTGGAGTTCAGACGTGTGCTCTTCCGATC*T
		UDI_i7_index1_38	CAAGCAGAAGACGGCATACGAGATATACATAAGTGACTGGAGTTCAGACGTGTGCTCTTCCGATC*T
		UDI_i7_index1_39	CAAGCAGAAGACGGCATACGAGATATCTGTTCGTGACTGGAGTTCAGACGTGTGCTCTTCCGATC*T
		UDI_i7_index1_40	CAAGCAGAAGACGGCATACGAGATAGGCCAAGGTGACTGGAGTTCAGACGTGTGCTCTTCCGATC*T
		UDI_i7_index1_41	CAAGCAGAAGACGGCATACGAGATGAATGTTCGTGACTGGAGTTCAGACGTGTGCTCTTCCGATC*T
		UDI_i7_index1_42	CAAGCAGAAGACGGCATACGAGATTATATCAGGTGACTGGAGTTCAGACGTGTGCTCTTCCGATC*T
		UDI_i7_index1_43	CAAGCAGAAGACGGCATACGAGATCTCGCTTCGTGACTGGAGTTCAGACGTGTGCTCTTCCGATC*T
		UDI_i7_index1_44	CAAGCAGAAGACGGCATACGAGATAGAGGCCGGTGACTGGAGTTCAGACGTGTGCTCTTCCGATC*T
		UDI_i7_index1_45	CAAGCAGAAGACGGCATACGAGATTCGACTTCGTGACTGGAGTTCAGACGTGTGCTCTTCCGATC*T
		UDI_i7_index1_46	CAAGCAGAAGACGGCATACGAGATCATGGCCGGTGACTGGAGTTCAGACGTGTGCTCTTCCGATC*T
		UDI_i7_index1_47	CAAGCAGAAGACGGCATACGAGATGTAACTTCGTGACTGGAGTTCAGACGTGTGCTCTTCCGATC*T
		UDI_i7_index1_48	CAAGCAGAAGACGGCATACGAGATTCTCTAAGGTGACTGGAGTTCAGACGTGTGCTCTTCCGATC*T
		UDI_i7_index1_49	CAAGCAGAAGACGGCATACGAGATACAGTCTTGTGACTGGAGTTCAGACGTGTGCTCTTCCGATC*T
		UDI_i7_index1_50	CAAGCAGAAGACGGCATACGAGATGTTCCGAAGTGACTGGAGTTCAGACGTGTGCTCTTCCGATC*T
		UDI_i7_index1_51	CAAGCAGAAGACGGCATACGAGATCGATCTTCGTGACTGGAGTTCAGACGTGTGCTCTTCCGATC*T
		UDI_i7_index1_52	CAAGCAGAAGACGGCATACGAGATAGCCTCCGGTGACTGGAGTTCAGACGTGTGCTCTTCCGATC*T
		UDI_i7_index1_53	CAAGCAGAAGACGGCATACGAGATGCTTCTTCGTGACTGGAGTTCAGACGTGTGCTCTTCCGATC*T
		UDI_i7_index1_54	CAAGCAGAAGACGGCATACGAGATCTTCGCAGGTGACTGGAGTTCAGACGTGTGCTCTTCCGATC*T
		UDI_i7_index1_55	CAAGCAGAAGACGGCATACGAGATTCAGATTCGTGACTGGAGTTCAGACGTGTGCTCTTCCGATC*T
		UDI_i7_index1_56	CAAGCAGAAGACGGCATACGAGATTACCGCAGGTGACTGGAGTTCAGACGTGTGCTCTTCCGATC*T
		UDI_i7_index1_57	CAAGCAGAAGACGGCATACGAGATAGCAAGACGTGACTGGAGTTCAGACGTGTGCTCTTCCGATC*T
		UDI_i7_index1_58	CAAGCAGAAGACGGCATACGAGATACTGTCAGGTGACTGGAGTTCAGACGTGTGCTCTTCCGATC*T
		UDI_i7_index1_59	CAAGCAGAAGACGGCATACGAGATTTCAATTCGTGACTGGAGTTCAGACGTGTGCTCTTCCGATC*T
		UDI_i7_index1_60	CAAGCAGAAGACGGCATACGAGATTGACGACGGTGACTGGAGTTCAGACGTGTGCTCTTCCGATC*T
		UDI_i7_index1_61	CAAGCAGAAGACGGCATACGAGATACTTACTTGTGACTGGAGTTCAGACGTGTGCTCTTCCGATC*T
		UDI_i7_index1_62	CAAGCAGAAGACGGCATACGAGATTTCCGTCAGTGACTGGAGTTCAGACGTGTGCTCTTCCGATC*T
		UDI_i7_index1_63	CAAGCAGAAGACGGCATACGAGATCCGTATTCGTGACTGGAGTTCAGACGTGTGCTCTTCCGATC*T
		UDI_i7_index1_64	CAAGCAGAAGACGGCATACGAGATCTGATAAGGTGACTGGAGTTCAGACGTGTGCTCTTCCGATC*T
		UDI_i7_index1_65	CAAGCAGAAGACGGCATACGAGATGACGCGGAGTGACTGGAGTTCAGACGTGTGCTCTTCCGATC*T
		UDI_i7_index1_66	CAAGCAGAAGACGGCATACGAGATGCACTCAGGTGACTGGAGTTCAGACGTGTGCTCTTCCGATC*T
		UDI_i7_index1_67	CAAGCAGAAGACGGCATACGAGATCGTTAGGAGTGACTGGAGTTCAGACGTGTGCTCTTCCGATC*T
		UDI_i7_index1_68	CAAGCAGAAGACGGCATACGAGATTTATCTCGGTGACTGGAGTTCAGACGTGTGCTCTTCCGATC*T
		UDI_i7_index1_69	CAAGCAGAAGACGGCATACGAGATAATCGCGAGTGACTGGAGTTCAGACGTGTGCTCTTCCGATC*T
		UDI_i7_index1_70	CAAGCAGAAGACGGCATACGAGATATAACTAGGTGACTGGAGTTCAGACGTGTGCTCTTCCGATC*T
		UDI_i7_index1_71	CAAGCAGAAGACGGCATACGAGATGAGTGCGAGTGACTGGAGTTCAGACGTGTGCTCTTCCGATC*T
		UDI_i7_index1_72	CAAGCAGAAGACGGCATACGAGATGATAATAGGTGACTGGAGTTCAGACGTGTGCTCTTCCGATC*T
		UDI_i7_index1_73	CAAGCAGAAGACGGCATACGAGATCTGTACTTGTGACTGGAGTTCAGACGTGTGCTCTTCCGATC*T
		UDI_i7_index1_74	CAAGCAGAAGACGGCATACGAGATTCCATTCAGTGACTGGAGTTCAGACGTGTGCTCTTCCGATC*T
		UDI_i7_index1_75	CAAGCAGAAGACGGCATACGAGATAGCTTCGAGTGACTGGAGTTCAGACGTGTGCTCTTCCGATC*T
		UDI_i7_index1_76	CAAGCAGAAGACGGCATACGAGATATTATGAGGTGACTGGAGTTCAGACGTGTGCTCTTCCGATC*T
		UDI_i7_index1_77	CAAGCAGAAGACGGCATACGAGATGCCTAAGAGTGACTGGAGTTCAGACGTGTGCTCTTCCGATC*T
		UDI_i7_index1_78	CAAGCAGAAGACGGCATACGAGATGTGTAGAGGTGACTGGAGTTCAGACGTGTGCTCTTCCGATC*T
		UDI_i7_index1_79	CAAGCAGAAGACGGCATACGAGATAACCTAGAGTGACTGGAGTTCAGACGTGTGCTCTTCCGATC*T
		UDI_i7_index1_80	CAAGCAGAAGACGGCATACGAGATGCAGAACGGTGACTGGAGTTCAGACGTGTGCTCTTCCGATC*T
		UDI_i7_index1_81	CAAGCAGAAGACGGCATACGAGATCGTAGTGAGTGACTGGAGTTCAGACGTGTGCTCTTCCGATC*T
		UDI_i7_index1_82	CAAGCAGAAGACGGCATACGAGATTCGTGAAGGTGACTGGAGTTCAGACGTGTGCTCTTCCGATC*T
		UDI_i7_index1_83	CAAGCAGAAGACGGCATACGAGATCTCACTGAGTGACTGGAGTTCAGACGTGTGCTCTTCCGATC*T
		UDI_i7_index1_84	CAAGCAGAAGACGGCATACGAGATTTAAGAAGGTGACTGGAGTTCAGACGTGTGCTCTTCCGATC*T
		UDI_i7_index1_85	CAAGCAGAAGACGGCATACGAGATGATAACTTGTGACTGGAGTTCAGACGTGTGCTCTTCCGATC*T
		UDI_i7_index1_86	CAAGCAGAAGACGGCATACGAGATCGCGGTCAGTGACTGGAGTTCAGACGTGTGCTCTTCCGATC*T
		UDI_i7_index1_87	CAAGCAGAAGACGGCATACGAGATAAGTCTGAGTGACTGGAGTTCAGACGTGTGCTCTTCCGATC*T
		UDI_i7_index1_88	CAAGCAGAAGACGGCATACGAGATTGATGCAGGTGACTGGAGTTCAGACGTGTGCTCTTCCGATC*T
		UDI_i7_index1_89	CAAGCAGAAGACGGCATACGAGATACGCATGAGTGACTGGAGTTCAGACGTGTGCTCTTCCGATC*T
		UDI_i7_index1_90	CAAGCAGAAGACGGCATACGAGATTCCGCAAGGTGACTGGAGTTCAGACGTGTGCTCTTCCGATC*T
		UDI_i7_index1_91	CAAGCAGAAGACGGCATACGAGATAGGATTGAGTGACTGGAGTTCAGACGTGTGCTCTTCCGATC*T
		UDI_i7_index1_92	CAAGCAGAAGACGGCATACGAGATTCAGCCGGGTGACTGGAGTTCAGACGTGTGCTCTTCCGATC*T
		UDI_i7_index1_93	CAAGCAGAAGACGGCATACGAGATCGGCGGCAGTGACTGGAGTTCAGACGTGTGCTCTTCCGATC*T
		UDI_i7_index1_94	CAAGCAGAAGACGGCATACGAGATGAGCTCTGGTGACTGGAGTTCAGACGTGTGCTCTTCCGATC*T
		UDI_i7_index1_95	CAAGCAGAAGACGGCATACGAGATCTATCGCAGTGACTGGAGTTCAGACGTGTGCTCTTCCGATC*T
		UDI_i7_index1_96	CAAGCAGAAGACGGCATACGAGATGTCAATGGGTGACTGGAGTTCAGACGTGTGCTCTTCCGATC*T
		UDI_i5_index2_1	AATGATACGGCGACCACCGAGATCTACACAATAATAGACACGTTCAGAGTTCTACAGTCCG*A
		UDI_i5_index2_2	AATGATACGGCGACCACCGAGATCTACACTTAGTAGCACACGTTCAGAGTTCTACAGTCCG*A
		UDI_i5_index2_3	AATGATACGGCGACCACCGAGATCTACACTGCGTGGCACACGTTCAGAGTTCTACAGTCCG*A
		UDI_i5_index2_4	AATGATACGGCGACCACCGAGATCTACACACCAATTGACACGTTCAGAGTTCTACAGTCCG*A
		UDI_i5_index2_5	AATGATACGGCGACCACCGAGATCTACACCTACTGGTACACGTTCAGAGTTCTACAGTCCG*A
		UDI_i5_index2_6	AATGATACGGCGACCACCGAGATCTACACAGCAGAGTACACGTTCAGAGTTCTACAGTCCG*A
		UDI_i5_index2_7	AATGATACGGCGACCACCGAGATCTACACCATTATCGACACGTTCAGAGTTCTACAGTCCG*A
		UDI_i5_index2_8	AATGATACGGCGACCACCGAGATCTACACGTGCAGTCACACGTTCAGAGTTCTACAGTCCG*A
		UDI_i5_index2_9	AATGATACGGCGACCACCGAGATCTACACGTTCACAC ACACGTTCAGAGTTCTACAGTCCG*A
		UDI_i5_index2_10	AATGATACGGCGACCACCGAGATCTACACCCGCATACACACGTTCAGAGTTCTACAGTCCG*A
		UDI_i5_index2_11	AATGATACGGCGACCACCGAGATCTACACGTGGCGAAACACGTTCAGAGTTCTACAGTCCG*A
		UDI_i5_index2_12	AATGATACGGCGACCACCGAGATCTACACGTGGATACACACGTTCAGAGTTCTACAGTCCG*A
		UDI_i5_index2_13	AATGATACGGCGACCACCGAGATCTACACAATATAACACACGTTCAGAGTTCTACAGTCCG*A
		UDI_i5_index2_14	AATGATACGGCGACCACCGAGATCTACACTTCTAGGTACACGTTCAGAGTTCTACAGTCCG*A
		UDI_i5_index2_15	AATGATACGGCGACCACCGAGATCTACACAGATTGTGACACGTTCAGAGTTCTACAGTCCG*A
		UDI_i5_index2_16	AATGATACGGCGACCACCGAGATCTACACCAATCCGTACACGTTCAGAGTTCTACAGTCCG*A
		UDI_i5_index2_17	AATGATACGGCGACCACCGAGATCTACACTTACTTACACACGTTCAGAGTTCTACAGTCCG*A
		UDI_i5_index2_18	AATGATACGGCGACCACCGAGATCTACACTTGTCGACACACGTTCAGAGTTCTACAGTCCG*A
		UDI_i5_index2_19	AATGATACGGCGACCACCGAGATCTACACAAGGAGCGACACGTTCAGAGTTCTACAGTCCG*A
		UDI_i5_index2_20	AATGATACGGCGACCACCGAGATCTACACCTCGAAGCACACGTTCAGAGTTCTACAGTCCG*A
		UDI_i5_index2_21	AATGATACGGCGACCACCGAGATCTACACGTTAGAACACACGTTCAGAGTTCTACAGTCCG*A
		UDI_i5_index2_22	AATGATACGGCGACCACCGAGATCTACACCGAACTGTACACGTTCAGAGTTCTACAGTCCG*A
		UDI_i5_index2_23	AATGATACGGCGACCACCGAGATCTACACCATGTCTCACACGTTCAGAGTTCTACAGTCCG*A
		UDI_i5_index2_24	AATGATACGGCGACCACCGAGATCTACACCGACTATAACACGTTCAGAGTTCTACAGTCCG*A
		UDI_i5_index2_25	AATGATACGGCGACCACCGAGATCTACACAATATTGAACACGTTCAGAGTTCTACAGTCCG*A
		UDI_i5_index2_26	AATGATACGGCGACCACCGAGATCTACACTTCTCAATACACGTTCAGAGTTCTACAGTCCG*A
		UDI_i5_index2_27	AATGATACGGCGACCACCGAGATCTACACGTGGAACGACACGTTCAGAGTTCTACAGTCCG*A
		UDI_i5_index2_28	AATGATACGGCGACCACCGAGATCTACACAGTTACGGACACGTTCAGAGTTCTACAGTCCG*A
		UDI_i5_index2_29	AATGATACGGCGACCACCGAGATCTACACGCGAGATCACACGTTCAGAGTTCTACAGTCCG*A
		UDI_i5_index2_30	AATGATACGGCGACCACCGAGATCTACACAGCGTACGACACGTTCAGAGTTCTACAGTCCG*A
		UDI_i5_index2_31	AATGATACGGCGACCACCGAGATCTACACCTTGGTACACACGTTCAGAGTTCTACAGTCCG*A
		UDI_i5_index2_32	AATGATACGGCGACCACCGAGATCTACACCGCAGCTGACACGTTCAGAGTTCTACAGTCCG*A
		UDI_i5_index2_33	AATGATACGGCGACCACCGAGATCTACACACGGCACAACACGTTCAGAGTTCTACAGTCCG*A
		UDI_i5_index2_34	AATGATACGGCGACCACCGAGATCTACACGCGGTGTGACACGTTCAGAGTTCTACAGTCCG*A
		UDI_i5_index2_35	AATGATACGGCGACCACCGAGATCTACACCGATACTAACACGTTCAGAGTTCTACAGTCCG*A
		UDI_i5_index2_36	AATGATACGGCGACCACCGAGATCTACACCAGCTACAACACGTTCAGAGTTCTACAGTCCG*A
		UDI_i5_index2_37	AATGATACGGCGACCACCGAGATCTACACAATATGCTACACGTTCAGAGTTCTACAGTCCG*A
		UDI_i5_index2_38	AATGATACGGCGACCACCGAGATCTACACTTCTCCGCACACGTTCAGAGTTCTACAGTCCG*A
		UDI_i5_index2_39	AATGATACGGCGACCACCGAGATCTACACCTATATTGACACGTTCAGAGTTCTACAGTCCG*A
		UDI_i5_index2_40	AATGATACGGCGACCACCGAGATCTACACCAGGAAGGACACGTTCAGAGTTCTACAGTCCG*A
		UDI_i5_index2_41	AATGATACGGCGACCACCGAGATCTACACGCCGTGCAACACGTTCAGAGTTCTACAGTCCG*A
		UDI_i5_index2_42	AATGATACGGCGACCACCGAGATCTACACGAGTTGCGACACGTTCAGAGTTCTACAGTCCG*A
		UDI_i5_index2_43	AATGATACGGCGACCACCGAGATCTACACAACCTCACACACGTTCAGAGTTCTACAGTCCG*A
		UDI_i5_index2_44	AATGATACGGCGACCACCGAGATCTACACAACCATGGACACGTTCAGAGTTCTACAGTCCG*A
		UDI_i5_index2_45	AATGATACGGCGACCACCGAGATCTACACTCACTGTTACACGTTCAGAGTTCTACAGTCCG*A
		UDI_i5_index2_46	AATGATACGGCGACCACCGAGATCTACACGACTGAGCACACGTTCAGAGTTCTACAGTCCG*A
		UDI_i5_index2_47	AATGATACGGCGACCACCGAGATCTACACGTCCAAGTACACGTTCAGAGTTCTACAGTCCG*A
		UDI_i5_index2_48	AATGATACGGCGACCACCGAGATCTACACCCGATGCGACACGTTCAGAGTTCTACAGTCCG*A
		UDI_i5_index2_49	AATGATACGGCGACCACCGAGATCTACACAATATCTGACACGTTCAGAGTTCTACAGTCCG*A
		UDI_i5_index2_50	AATGATACGGCGACCACCGAGATCTACACTTAGCTAAACACGTTCAGAGTTCTACAGTCCG*A
		UDI_i5_index2_51	AATGATACGGCGACCACCGAGATCTACACGCTTCTTGACACGTTCAGAGTTCTACAGTCCG*A
		UDI_i5_index2_52	AATGATACGGCGACCACCGAGATCTACACCGTTATATACACGTTCAGAGTTCTACAGTCCG*A
		UDI_i5_index2_53	AATGATACGGCGACCACCGAGATCTACACTGCGCGATACACGTTCAGAGTTCTACAGTCCG*A
		UDI_i5_index2_54	AATGATACGGCGACCACCGAGATCTACACCGACATGGACACGTTCAGAGTTCTACAGTCCG*A
		UDI_i5_index2_55	AATGATACGGCGACCACCGAGATCTACACGAAGCCTCACACGTTCAGAGTTCTACAGTCCG*A
		UDI_i5_index2_56	AATGATACGGCGACCACCGAGATCTACACGATTGGAGACACGTTCAGAGTTCTACAGTCCG*A
		UDI_i5_index2_57	AATGATACGGCGACCACCGAGATCTACACGTCTATCGACACGTTCAGAGTTCTACAGTCCG*A
		UDI_i5_index2_58	AATGATACGGCGACCACCGAGATCTACACAATACAGGACACGTTCAGAGTTCTACAGTCCG*A
		UDI_i5_index2_59	AATGATACGGCGACCACCGAGATCTACACTACTCTGTACACGTTCAGAGTTCTACAGTCCG*A
		UDI_i5_index2_60	AATGATACGGCGACCACCGAGATCTACACTGGTGGTAACACGTTCAGAGTTCTACAGTCCG*A
		UDI_i5_index2_61	AATGATACGGCGACCACCGAGATCTACACAATAGATTACACGTTCAGAGTTCTACAGTCCG*A
		UDI_i5_index2_62	AATGATACGGCGACCACCGAGATCTACACTTCTCTCAACACGTTCAGAGTTCTACAGTCCG*A
		UDI_i5_index2_63	AATGATACGGCGACCACCGAGATCTACACGCACACAAACACGTTCAGAGTTCTACAGTCCG*A
		UDI_i5_index2_64	AATGATACGGCGACCACCGAGATCTACACTGTGAGTCACACGTTCAGAGTTCTACAGTCCG*A
		UDI_i5_index2_65	AATGATACGGCGACCACCGAGATCTACACGTCGCAGGACACGTTCAGAGTTCTACAGTCCG*A
		UDI_i5_index2_66	AATGATACGGCGACCACCGAGATCTACACGCATCACAACACGTTCAGAGTTCTACAGTCCG*A
		UDI_i5_index2_67	AATGATACGGCGACCACCGAGATCTACACTCCAACTAACACGTTCAGAGTTCTACAGTCCG*A
		UDI_i5_index2_68	AATGATACGGCGACCACCGAGATCTACACTGGTCACAACACGTTCAGAGTTCTACAGTCCG*A
		UDI_i5_index2_69	AATGATACGGCGACCACCGAGATCTACACCCAAGCACACACGTTCAGAGTTCTACAGTCCG*A
		UDI_i5_index2_70	AATGATACGGCGACCACCGAGATCTACACCCTTGATGACACGTTCAGAGTTCTACAGTCCG*A
		UDI_i5_index2_71	AATGATACGGCGACCACCGAGATCTACACGATGGTAAACACGTTCAGAGTTCTACAGTCCG*A
		UDI_i5_index2_72	AATGATACGGCGACCACCGAGATCTACACCCTCCGAGACACGTTCAGAGTTCTACAGTCCG*A
		UDI_i5_index2_73	AATGATACGGCGACCACCGAGATCTACACAATAGCAAACACGTTCAGAGTTCTACAGTCCG*A
		UDI_i5_index2_74	AATGATACGGCGACCACCGAGATCTACACTTCGCTTGACACGTTCAGAGTTCTACAGTCCG*A
		UDI_i5_index2_75	AATGATACGGCGACCACCGAGATCTACACGCCACGCGACACGTTCAGAGTTCTACAGTCCG*A
		UDI_i5_index2_76	AATGATACGGCGACCACCGAGATCTACACGCGCTGACACACGTTCAGAGTTCTACAGTCCG*A
		UDI_i5_index2_77	AATGATACGGCGACCACCGAGATCTACACTACACAACACACGTTCAGAGTTCTACAGTCCG*A
		UDI_i5_index2_78	AATGATACGGCGACCACCGAGATCTACACGTATGGTCACACGTTCAGAGTTCTACAGTCCG*A
		UDI_i5_index2_79	AATGATACGGCGACCACCGAGATCTACACAGTCACAAACACGTTCAGAGTTCTACAGTCCG*A
		UDI_i5_index2_80	AATGATACGGCGACCACCGAGATCTACACCCGCTAATACACGTTCAGAGTTCTACAGTCCG*A
		UDI_i5_index2_81	AATGATACGGCGACCACCGAGATCTACACCCTAGTGGACACGTTCAGAGTTCTACAGTCCG*A
		UDI_i5_index2_82	AATGATACGGCGACCACCGAGATCTACACGCTAGAGTACACGTTCAGAGTTCTACAGTCCG*A
		UDI_i5_index2_83	AATGATACGGCGACCACCGAGATCTACACCGTGCAGGACACGTTCAGAGTTCTACAGTCCG*A
		UDI_i5_index2_84	AATGATACGGCGACCACCGAGATCTACACCGTAGTTCACACGTTCAGAGTTCTACAGTCCG*A
		UDI_i5_index2_85	AATGATACGGCGACCACCGAGATCTACACAATTAATGACACGTTCAGAGTTCTACAGTCCG*A
		UDI_i5_index2_86	AATGATACGGCGACCACCGAGATCTACACTTAATTCAACACGTTCAGAGTTCTACAGTCCG*A
		UDI_i5_index2_87	AATGATACGGCGACCACCGAGATCTACACTGTGCAACACACGTTCAGAGTTCTACAGTCCG*A
		UDI_i5_index2_88	AATGATACGGCGACCACCGAGATCTACACCGATCGTTACACGTTCAGAGTTCTACAGTCCG*A
		UDI_i5_index2_89	AATGATACGGCGACCACCGAGATCTACACCCGACGACACACGTTCAGAGTTCTACAGTCCG*A
		UDI_i5_index2_90	AATGATACGGCGACCACCGAGATCTACACCTCCGCGCACACGTTCAGAGTTCTACAGTCCG*A
		UDI_i5_index2_91	AATGATACGGCGACCACCGAGATCTACACGCCACCTCACACGTTCAGAGTTCTACAGTCCG*A
		UDI_i5_index2_92	AATGATACGGCGACCACCGAGATCTACACCCTCTGGAACACGTTCAGAGTTCTACAGTCCG*A
		UDI_i5_index2_93	AATGATACGGCGACCACCGAGATCTACACGACACAGAACACGTTCAGAGTTCTACAGTCCG*A
		UDI_i5_index2_94	AATGATACGGCGACCACCGAGATCTACACGCAATTGCACACGTTCAGAGTTCTACAGTCCG*A
		UDI_i5_index2_95	AATGATACGGCGACCACCGAGATCTACACCACACATGACACGTTCAGAGTTCTACAGTCCG*A
		UDI_i5_index2_96	AATGATACGGCGACCACCGAGATCTACACCAGATTCTACACGTTCAGAGTTCTACAGTCCG*A

## Sheet: Supplementary Data 6
		Supplementary Data 6 | Housekeeping miRNAs selected for qPCR Normalization
		HK miRNA	mean RPM	variation_coef
		hsa-miR-151a-5p	1380.59	0.316951
		hsa-miR-181a-2-3p	354.186	0.253508
		hsa-miR-378a-3p	418.654	0.371393
		hsa-miR-625-3p	695.301	0.337727
		hsa-miR-6750-3p	1.24207	0.570469
		hsa-miR-92a-3p	108969	0.286226
		hsa-miR-941	1814.27	0.287467

## Sheet: Supplementary Data 7
		Supplementary Data 7 | Kits for cell separations (Miltenyi Biotec, Bergisch Gladbach, Germany)
		Cell type	Kit
		Basophils	Diamond Basophil Isolation Kit
		B cells	StraightFrom® Whole Blood CD19 MicroBeads
		Cytotoxic T cells	MACSxpress® Whole Blood CD8 T cell Isolation Kit
		Eosinophils	Eosinophil Isolation Kit
		Erythrocytes	CD235a (Glycophorin A) MicroBeads
		Monocytes	StraightFrom® Whole Blood CD14 MicroBeads
		Neutrophils	MACSxpress® Whole Blood Neutrophil Isolation Kit
		NK cells	MACSxpress® Whole Blood NK Cell Isolation Kit
		T helper cells	StraightFrom® Whole Blood CD4 MicroBeads
		Thrombocytes	CD61 MicroBeads

## Sheet: Supplementary Data 8
		Supplementary Data 8 | Antibodies for Flow Cytometry Purity QC
		Cell type	Reagent	Volume per test	Clone	Reference number	Supplier
		Basophils	FITC Mouse Anti-Human CD123	20µl	7G3	558663	Becton, Dickinson and Company; Franklin Lakes (New Jersey), USA
		B cells	V500 Mouse Anti-Human CD19	5µl	HIB19	561121	Becton, Dickinson and Company; Franklin Lakes (New Jersey), USA
			V450 Mouse Anti-Human CD20	5µl	L27	561164	Becton, Dickinson and Company; Franklin Lakes (New Jersey), USA
		Cytotoxic T cells	APC-H7 Mouse Anti-Human CD3	5µl	SK7	560176	Becton, Dickinson and Company; Franklin Lakes (New Jersey), USA
			PerCP-Cy™5.5 Mouse Anti-Human CD8	5µl	SK1	565310	Becton, Dickinson and Company; Franklin Lakes (New Jersey), USA
		Eosinophils	PE Mouse Anti-Human CD16	5µl	3G8	555407	Becton, Dickinson and Company; Franklin Lakes (New Jersey), USA
		Erythrocytes	FITC Mouse Anti-Human CD45	20µl	HI30	555482	Becton, Dickinson and Company; Franklin Lakes (New Jersey), USA
		Monocytes	FITC Mouse Anti-Human CD14	20µl	M5E2	555397	Becton, Dickinson and Company; Franklin Lakes (New Jersey), USA
		Neutrophils	FITC Mouse Anti-Human CD15	20µl	HI98	555401	Becton, Dickinson and Company; Franklin Lakes (New Jersey), USA
			PE Mouse Anti-Human CD16	5µl	3G8	555407	Becton, Dickinson and Company; Franklin Lakes (New Jersey), USA
		NK cells	FITC Mouse anti-Human CD56	5µl	HI98	301904	BioLegend; San Diego, USA
		T helper cells	APC-H7 Mouse Anti-Human CD3	5µl	SK7	560176	Becton, Dickinson and Company; Franklin Lakes (New Jersey), USA
			V500 Mouse Anti-Human CD4	5µl	RPA-T4	560768	Becton, Dickinson and Company; Franklin Lakes (New Jersey), USA
		Thrombocytes	FITC Mouse Anti-Human CD45	20µl	HI30	555482	Becton, Dickinson and Company; Franklin Lakes (New Jersey), USA
